# Supplementary material for: The BaeSR two-component system activates bamK, a paralog of the essential β-barrel foldase bamA, in Klebsiella pneumoniae
Source: mBio. 2026 Mar 23;17(4):e03497-24. doi: 10.1128/mbio.03497-24 (PMC13059784; doi:10.1128/mbio.03497-24)
Supplement: Source Data — for all figures. [file mbio.03497-24-s0002.xlsx]

## Sheet: Fig 2A-left
LogFC	AveExpr	t	PValue	FDR	B	Locus_tag	Start	End	Strand	Gene_Symbol	Product
NA	NA	NA	NA	NA	NA	VK055_RS00010	1089	1570	+		ArsR family transcriptional regulator
NA	NA	NA	NA	NA	NA	VK055_RS00015	2045	5027	+		kinase
NA	NA	NA	NA	NA	NA	VK055_RS00020	5102	7255	+		hypothetical protein
NA	NA	NA	NA	NA	NA	VK055_RS00025	7268	8002	+		hypothetical protein
NA	NA	NA	NA	NA	NA	VK055_RS00030	8068	10410	-		hypothetical protein
NA	NA	NA	NA	NA	NA	VK055_RS00035	10502	11080	+		DNA invertase
0.255544	2.84511	1.69909	0.109879	0.253047	-6.1558	VK055_RS00045	12162	12401	+		DNA polymerase V
0.0610375	3.35615	0.426904	0.675495	0.796841	-7.59239	VK055_RS00050	12404	12730	+		hypothetical protein
-0.502239	4.96696	-7.04483	3.90479e-06	0.00041959	3.65407	VK055_RS00055	13222	14367	-		porin
-1.14493	3.31871	-5.88977	2.9341e-05	0.00177852	1.90365	VK055_RS00060	14906	15187	+		hypothetical protein
-0.307585	6.04316	-3.46888	0.00342253	0.0323566	-3.3845	VK055_RS00065	15230	15937	+		phosphohydrolase
-0.0261954	7.92638	-0.443263	0.663883	0.790639	-8.12069	VK055_RS00070	15981	17414	+		DNA cytosine methyltransferase
-0.101908	5.2585	-1.39724	0.182606	0.34827	-7.02814	VK055_RS00075	17395	17889	+		very short patch repair endonuclease
-0.0314218	1.09636	-0.180246	0.859364	0.919456	-7.12754	VK055_RS00080	17864	18775	-		drug/metabolite exporter YedA
-0.071452	5.86717	-0.950798	0.356731	0.53189	-7.61895	VK055_RS00085	18959	19870	+		hypothetical protein
-0.347733	5.47967	-2.79959	0.0134403	0.0707634	-4.68419	VK055_RS00090	19986	21665	+		diguanylate cyclase
0.00798998	1.43808	0.0399184	0.968683	0.983874	-7.22055	VK055_RS00095	21965	22186	-		hypothetical protein
-0.157244	6.15042	-1.63993	0.121755	0.27077	-6.82003	VK055_RS00100	22320	22511	+		hypothetical protein
-0.788853	6.62354	-3.42054	0.00573651	0.0433262	-3.81545	VK055_RS00105	22544	23167	-	rcsA	helix-turn-helix transcriptional regulator
-0.142256	6.77006	-1.7328	0.103571	0.244533	-6.7142	VK055_RS00110	23543	23974	+		hypothetical protein
-0.036172	5.59197	-0.46962	0.64536	0.776805	-7.94445	VK055_RS00115	24016	25503	-		alpha-amylase
0.112721	6.75082	0.954501	0.355084	0.530941	-7.72299	VK055_RS00120	25704	26504	+		cystine ABC transporter substrate-binding protein
0.130361	6.45622	1.56126	0.139247	0.294042	-6.92298	VK055_RS00125	26600	27586	+		aminocyclopropane-1-carboxylate deaminase/D-cysteine desulfhydrase family protein
0.332653	5.23296	2.97307	0.00945298	0.0583045	-4.25974	VK055_RS00130	27602	28270	+		amino acid ABC transporter permease
0.165607	5.84887	2.0564	0.0575193	0.170289	-6.08595	VK055_RS00135	28267	29019	+		L-cystine ABC transporter ATP-binding protein YecC
0.200908	7.45281	2.4449	0.0272705	0.10901	-5.53228	VK055_RS00140	29337	30059	+		transcriptional regulator
-0.127695	5.8969	-1.17822	0.25701	0.432589	-7.41766	VK055_RS00145	30127	30351	-		hypothetical protein
-0.0030928	8.90993	-0.0377801	0.97036	0.984731	-8.20474	VK055_RS00150	30813	31469	+		DNA-binding response regulator
0.040121	9.37266	0.485086	0.634602	0.768939	-8.0716	VK055_RS00155	31466	33298	+		excinuclease ABC subunit C
0.0942277	6.80164	1.1845	0.254589	0.429647	-7.47187	VK055_RS00160	33356	33904	+		CDP-diacylglycerol--glycerol-3-phosphate 3-phosphatidyltransferase
-0.463819	-0.820752	-1.34383	0.19892	0.366932	-5.88323	VK055_RS00165
0.0579087	4.92516	0.454041	0.65628	0.784869	-7.90011	VK055_RS00170
0.375834	3.37246	2.47264	0.025822	0.105774	-4.98796	VK055_RS00175
-0.199851	4.33365	-2.13888	0.0492492	0.156167	-5.73124	VK055_RS00180	34573	35454	+		dihydrodipicolinate synthase family protein
0.114636	6.33573	1.13095	0.275781	0.452584	-7.50327	VK055_RS00185	35553	36221	+		hypothetical protein
0.250408	5.63795	1.74064	0.103322	0.24413	-6.62721	VK055_RS00190	36246	37457	-		tyrosine transporter TyrP
-0.180055	6.62722	-1.81671	0.0892335	0.222754	-6.59232	VK055_RS00195	37649	37888	+		hypothetical protein
0.297122	6.38284	1.51704	0.155514	0.313682	-6.99688	VK055_RS00200	37924	38421	-		ferritin
NA	NA	NA	NA	NA	NA	VK055_RS00205	38479	38658	-		hypothetical protein
0.53764	3.79189	4.16672	0.00082163	0.0138508	-1.58252	VK055_RS00210	38829	39467	+		hypothetical protein
0.0362469	2.65652	0.238553	0.814671	0.894206	-7.43344	VK055_RS00215	39517	40938	-		MFS transporter
0.217871	5.6967	1.49645	0.156711	0.314959	-6.99873	VK055_RS00220	41089	41340	+		hypothetical protein
0.673723	2.5457	3.53422	0.00299253	0.0297867	-2.65705	VK055_RS00225	41378	42940	-		MFS transporter
-0.216075	0.67999	-0.684405	0.504126	0.661901	-6.83713	VK055_RS00230	42955	43113	+		succinate dehydrogenase
0.725991	2.07053	2.96088	0.0096906	0.0591448	-3.62556	VK055_RS00235	43184	43693	-		ferritin
-0.20092	1.10361	-0.780944	0.446949	0.609687	-6.90748	VK055_RS00240	44584	45564	+		arabinose ABC transporter substrate-binding protein
-0.52887	1.93891	-3.06574	0.00782476	0.0522535	-3.4857	VK055_RS00245	45627	47141	+	araG	L-arabinose ABC transporter ATP-binding protein AraG
-0.227839	3.25626	-1.93944	0.071433	0.195088	-5.84158	VK055_RS00250	47156	48136	+		L-arabinose ABC transporter permease AraH
-0.331089	4.56232	-2.67248	0.0173567	0.0818985	-4.77837	VK055_RS00255	48298	49086	+		trehalose-phosphatase
-0.397193	5.01008	-3.73737	0.00197214	0.0235461	-2.707	VK055_RS00260	49061	50485	+		trehalose-6-phosphate synthase
0.23978	6.2277	1.83779	0.0861784	0.21883	-6.48288	VK055_RS00265	50509	50937	-		universal stress protein C
-0.199757	1.09548	-0.804627	0.433566	0.596768	-6.77378	VK055_RS00270	51290	52873	+		MFS transporter
-0.209763	3.90691	-2.22948	0.0414391	0.13925	-5.50386	VK055_RS00275	52878	54017	+		glycosyl hydrolase family 88
0.250033	7.50792	2.11268	0.0521286	0.160759	-6.13463	VK055_RS00280	54079	55812	-		arginine--tRNA ligase
0.112236	6.055	1.19607	0.250179	0.425484	-7.36304	VK055_RS00285	56048	56617	+		VOC family protein
0.306431	7.40043	3.54091	0.00295167	0.0296925	-3.35292	VK055_RS00290	56694	57437	+		copper homeostasis protein CutC
0.105656	7.30358	1.75689	0.0992607	0.237262	-6.71152	VK055_RS00295	57519	58523	-		tRNA 5-methoxyuridine(34) synthase CmoB
0.00673908	6.684	0.0988632	0.922552	0.956751	-8.16434	VK055_RS00300	58520	59263	-		tRNA (uridine-5-oxyacetic acid methyl ester)(34) synthase TrmP
0.117366	5.69224	1.38464	0.186353	0.353421	-7.10342	VK055_RS00305	59303	59698	-		membrane protein
0.22845	5.12687	2.54641	0.0223173	0.0957795	-5.08595	VK055_RS00310	59751	60569	-		hypothetical protein
0.33253	6.05836	3.52279	0.00306361	0.0303028	-3.27135	VK055_RS00315	60566	61132	-		hydrolase
0.0652867	8.70315	0.784033	0.445189	0.608164	-7.89496	VK055_RS00320	61400	63187	+		aspartate--tRNA ligase
0.0615173	7.15177	0.891661	0.386612	0.554538	-7.78714	VK055_RS00325	63189	63632	+		NUDIX pyrophosphatase
0.0864095	9.28369	1.2236	0.23992	0.414447	-7.43858	VK055_RS00330	63660	64400	+		transcriptional regulator
0.125013	8.35936	1.71701	0.106486	0.248625	-6.7865	VK055_RS00335	64435	64956	+		crossover junction endodeoxyribonuclease RuvC
-2.44e-05	6.52266	-0.000361	0.999717	0.999928	-8.16821	VK055_RS00340	65036	65647	+		Holliday junction ATP-dependent DNA helicase RuvA
-0.0516245	7.01989	-0.706097	0.490917	0.650878	-7.93947	VK055_RS00345	65656	66666	+		Holliday junction DNA helicase RuvB
-0.110765	4.56825	-1.06872	0.302045	0.478736	-7.28743	VK055_RS00350	66730	67515	-		zinc ABC transporter permease
-0.198617	4.31543	-1.55506	0.140712	0.296474	-6.58385	VK055_RS00355	67515	68267	-		zinc ABC transporter ATP-binding protein ZnuC
0.146211	7.43289	2.11167	0.051848	0.16043	-6.13024	VK055_RS00360	68346	69290	+		zinc ABC transporter substrate-binding protein
0.602709	7.96058	5.51126	5.91226e-05	0.0026878	0.633922	VK055_RS00365	69306	70625	+		murein DD-endopeptidase MepM
0.124967	6.4414	1.80257	0.0915187	0.225755	-6.58297	VK055_RS00370	70743	71717	+		lipid A biosynthesis (KDO)2-(lauroyl)-lipid IVA acyltransferase
0.421081	7.99393	2.67446	0.0195207	0.088113	-5.16185	VK055_RS00375	71758	73200	-		pyruvate kinase
0.266073	6.50606	1.93129	0.0736188	0.198309	-6.36129	VK055_RS00380	73326	74195	-		transcriptional regulator HexR
-0.033427	3.45975	-0.281208	0.782381	0.872223	-7.65565	VK055_RS00385	74391	74540	+		hypothetical protein
0.166439	8.61537	1.40627	0.180421	0.345356	-7.2322	VK055_RS00390	74551	76026	+		glucose-6-phosphate dehydrogenase
0.199112	9.93241	2.01653	0.0619574	0.178177	-6.27542	VK055_RS00395	76249	78060	+		phosphogluconate dehydratase
0.208565	9.26506	2.12879	0.0501979	0.157564	-6.09397	VK055_RS00400	78099	78740	+		ketohydroxyglutarate aldolase
0.547168	1.50535	1.85847	0.0827757	0.213625	-5.43975	VK055_RS00405	78796	79974	-		phosphoribosylglycinamide formyltransferase 2
0.0823924	5.04773	0.821037	0.424443	0.58748	-7.63305	VK055_RS00410	80119	80466	+		LexA family transcriptional regulator
0.0263252	5.43553	0.263892	0.795443	0.881175	-7.99967	VK055_RS00415	80606	81265	+		protein YebE
-0.0039842	6.14147	-0.0427226	0.966484	0.982544	-8.12059	VK055_RS00420	81386	83446	+		oligopeptidase B
0.123602	6.14602	1.80304	0.0914427	0.225755	-6.54823	VK055_RS00425	83450	84109	-		DNA polymerase III subunit epsilon
-0.0312416	4.73324	-0.294581	0.77234	0.864825	-7.86921	VK055_RS00430	84188	84418	-		DNA polymerase III subunit theta
-0.140215	5.65172	-1.58698	0.133306	0.287139	-6.8045	VK055_RS00435	84531	84905	+		hypothetical protein
0.00526786	6.93656	0.0603628	0.952661	0.976199	-8.17706	VK055_RS00440	84909	85778	+		copper resistance protein D
-0.143373	6.26314	-1.85185	0.0837718	0.215374	-6.49766	VK055_RS00445	85795	86133	+		hypothetical protein
-0.0841201	3.48013	-0.693764	0.498402	0.65694	-7.51173	VK055_RS00450	86770	86913	-		hypothetical protein
-0.0177987	7.16357	-0.168208	0.86866	0.923526	-8.18683	VK055_RS00455	87018	88022	-		hypothetical protein
-0.380637	3.40069	-2.99198	0.0090957	0.0571868	-3.95566	VK055_RS00460	88143	88796	+		serine/threonine-protein phosphatase
-0.692761	0.720465	-2.71942	0.0157966	0.0773153	-3.79764	VK055_RS00465	88793	88984	-		hypothetical protein
-0.411672	1.6528	-2.26387	0.038789	0.13475	-4.89542	VK055_RS00470	89082	89321	-		hypothetical protein
-0.0643426	5.17076	-0.566424	0.579457	0.723379	-7.80604	VK055_RS00475	89437	90870	-		16S rRNA (cytosine(1407)-C(5))-methyltransferase RsmF
0.0808852	7.61306	1.3119	0.209217	0.378055	-7.34011	VK055_RS00480	90994	93627	-		hypothetical protein
0.0312507	4.62056	0.316754	0.755783	0.854847	-7.79541	VK055_RS00485	93596	94879	-		paraquat-inducible membrane protein A
0.158574	6.59605	2.12028	0.0510121	0.159093	-6.06477	VK055_RS00490	95012	95509	+		methionine-R-sulfoxide reductase
-0.0012847	9.4803	-0.0146469	0.988506	0.993972	-8.19385	VK055_RS00495	95607	96284	+		RNA chaperone ProQ
0.10766	9.69179	1.41101	0.178585	0.342953	-7.18998	VK055_RS00500	96304	98352	+		tail-specific protease
-0.249712	6.18133	-2.89395	0.0111028	0.0643307	-4.5666	VK055_RS00505	98588	99472	+		protease HtpX
0.222143	2.13348	1.20608	0.246412	0.421463	-6.63964	VK055_RS00510	99538	100908	-		MFS transporter
0.135182	8.48865	1.49104	0.156617	0.314959	-7.1149	VK055_RS00515	101086	101877	+		IclR family transcriptional regulator
-0.300764	4.39835	-3.08906	0.00746062	0.0506236	-3.9714	VK055_RS00520	101934	102173	-		hypothetical protein
NA	NA	NA	NA	NA	NA	VK055_RS00525	102354	102590	-		hypothetical protein
-0.0214347	6.20243	-0.31332	0.758339	0.856733	-8.11264	VK055_RS00530	102551	102841	+		hypothetical protein
-0.281444	2.74797	-1.93574	0.0719192	0.19557	-5.86874	VK055_RS00535	102868	102993	+		succinate dehydrogenase
0.180169	10.8062	1.5065	0.152731	0.309919	-7.01977	VK055_RS00540	103589	103798	+		cold-shock protein CspC
-0.212525	4.81898	-1.80038	0.0918786	0.226131	-6.37734	VK055_RS00545	103986	105734	+		cell division protein FtsI
0.138561	4.1314	1.37012	0.190748	0.358951	-6.88024	VK055_RS00550	105796	106590	+		23S rRNA (guanine(745)-N(1))-methyltransferase
-0.571303	5.70645	-3.19021	0.00732242	0.0503204	-4.0553	VK055_RS00555	106594	107160	-		membrane protein
-0.151105	3.54704	-0.526012	0.60782	0.747016	-7.43123	VK055_RS00560	107579	108037	-		hypothetical protein
-0.171413	8.71591	-1.32888	0.205066	0.372973	-7.33346	VK055_RS00565	108100	108951	-		PTS mannose transporter subunit IID
-0.1219	8.11231	-0.898499	0.384343	0.552593	-7.78795	VK055_RS00570	108964	109764	-		PTS mannose/fructose/sorbose transporter subunit IIC
-0.35914	8.88624	-1.61362	0.135032	0.289088	-6.94914	VK055_RS00575	109821	110792	-		PTS mannose transporter subunit EIIAB
0.0479051	7.14482	0.71079	0.488087	0.648406	-7.92747	VK055_RS00580	111239	112798	+		hypothetical protein
-0.144495	3.87212	-1.12601	0.277801	0.455179	-7.12847	VK055_RS00585	112832	114409	-		c-di-GMP phosphodiesterase
0.597219	2.78227	3.46192	0.00347184	0.0325047	-2.81766	VK055_RS00590	114450	114584	-		hypothetical protein
0.213564	7.60592	3.2237	0.00566265	0.0429743	-3.99472	VK055_RS00595	114592	115956	-		L-serine ammonia-lyase
0.137541	3.96704	0.994784	0.335572	0.511471	-7.23335	VK055_RS00600	116119	116697	-		coenzyme A pyrophosphatase
0.23537	4.68264	2.14713	0.0484844	0.154679	-5.72885	VK055_RS00605	116701	118056	-	pabB	aminodeoxychorismate synthase subunit I
-0.0916416	4.15901	-0.692339	0.499271	0.657535	-7.55302	VK055_RS00610	118145	118330	+		hypothetical protein
-0.033693	6.59734	-0.435803	0.669168	0.792549	-8.06084	VK055_RS00615	118331	118675	-		hypothetical protein
-0.10512	6.9083	-1.363	0.192934	0.361551	-7.25922	VK055_RS00620	118807	120717	+		ATP-dependent helicase
0.0692763	5.9709	0.622548	0.542902	0.693366	-7.91512	VK055_RS00625	120863	121558	+		tRNA N6-adenosine(37)-N6-threonylcarbamoyltransferase complex dimerization subunit TsaB
0.520609	7.03	4.64566	0.00031452	0.0079521	-1.05428	VK055_RS00630	121597	122178	+		membrane protein
-0.202925	5.60015	-1.37841	0.189286	0.357405	-7.10443	VK055_RS00635	122383	124068	+		long-chain-fatty-acid--CoA ligase
0.350963	5.93402	3.60447	0.00259038	0.027584	-3.11291	VK055_RS00640	124138	125265	+		ribonuclease D
0.237656	6.23715	2.53531	0.0228139	0.0970874	-5.24383	VK055_RS00645	125343	125612	-		cell division topological specificity factor
0.329442	7.97657	3.34278	0.00443473	0.0365978	-3.76464	VK055_RS00650	125616	126428	-		septum site-determining protein MinD
0.1532	7.05957	1.5725	0.136624	0.290579	-6.97661	VK055_RS00655	126452	127150	-		septum site-determining protein MinC
NA	NA	NA	NA	NA	NA	VK055_RS00660	127110	127226	+		hypothetical protein
0.00394474	5.82106	0.0556434	0.956358	0.977901	-8.0843	VK055_RS00665	127277	127558	+		hypothetical protein
0.12408	7.13401	1.85399	0.0834477	0.214892	-6.54822	VK055_RS00670	127575	128234	+		isomerase/hydrolase
-0.0144068	5.563	-0.166999	0.869594	0.923919	-8.04607	VK055_RS00675	128329	128775	+		hypothetical protein
-0.482272	1.90087	-1.63729	0.12231	0.271621	-5.89588	VK055_RS00680	128782	129126	-		hypothetical protein
0.267903	5.51618	2.88592	0.0112851	0.0647995	-4.51229	VK055_RS00685	129277	129807	-		disulfide bond formation protein B
0.0997546	5.9846	0.92916	0.367474	0.539738	-7.65747	VK055_RS00690	129936	131486	-		Na+/H+ antiporter NhaB
0.376271	6.54146	3.38749	0.00404559	0.035043	-3.60585	VK055_RS00695	131735	132454	+		fatty acid metabolism regulator protein
0.131118	4.62565	1.04862	0.310905	0.48771	-7.30893	VK055_RS00700	132529	134061	-		SpoVR family protein
NA	NA	NA	NA	NA	NA	VK055_RS00705	134138	134284	+		hypothetical protein
-0.478766	4.49043	-1.73676	0.108243	0.250695	-6.31922	VK055_RS00710	134383	135681	+		D-amino acid dehydrogenase small subunit
-0.26083	4.24952	-0.649597	0.529528	0.68274	-7.47109	VK055_RS00715	135691	136761	+		alanine racemase
0.0584626	6.70848	0.78183	0.446444	0.609174	-7.83492	VK055_RS00720	136778	138511	-		K+/H+ antiporter NhaP2
0.167857	5.3625	1.92325	0.0735828	0.198309	-6.2462	VK055_RS00725	138604	139518	-		muramoyltetrapeptide carboxypeptidase
0.280863	4.98898	3.15098	0.00657265	0.0469418	-3.90884	VK055_RS00730	139694	140305	+	emtA	murein transglycosylase
-2.45627	1.26489	-3.01575	0.0115714	0.0651304	-3.28895	VK055_RS00735	140347	142467	-		ferrichrome-iron receptor
0.20075	1.97811	0.838421	0.414916	0.57885	-6.87864	VK055_RS00740	142719	144464	-		alpha,alpha-trehalase
-0.38182	2.14587	-2.00228	0.0636178	0.180869	-5.53567	VK055_RS00745	144849	146288	+		hypothetical protein
-0.596206	0.757363	-1.57491	0.136066	0.290208	-5.73807	VK055_RS00750	146282	147211	+		hypothetical protein
0.157724	1.5439	0.81769	0.426294	0.589478	-6.81117	VK055_RS00755	147208	148023	+		transglutaminase
0.334006	1.75798	1.98713	0.0654279	0.18373	-5.44741	VK055_RS00760	148040	148786	+		peptidase
-0.330041	2.1248	-2.01915	0.0616567	0.177644	-5.51664	VK055_RS00765	149266	150122	+		hypothetical protein
-0.351392	2.65943	-2.57705	0.0209993	0.0919263	-4.61966	VK055_RS00770	150251	151264	+		fatty acid desaturase
-0.643288	2.00142	-3.04569	0.0081519	0.0532855	-3.52532	VK055_RS00775	151257	152057	+		phosphate ABC transporter substrate-binding protein
0.266323	0.843615	0.873049	0.396356	0.561406	-6.65212	VK055_RS00780	152095	152217	-		nitrilotriacetate monooxygenase
NA	NA	NA	NA	NA	NA	VK055_RS00785	152515	152658	-		hypothetical protein
0.35475	3.84825	1.42912	0.17819	0.342542	-6.81889	VK055_RS00790	152835	153776	+		transcriptional regulator
0.778231	0.266072	2.24993	0.0398437	0.136453	-4.66494	VK055_RS00795	153870	154859	+		serine/threonine dehydratase
0.759069	0.345681	2.82948	0.0126522	0.0682095	-3.55857	VK055_RS00800	154885	156216	+		HAAAP family serine/threonine permease
-0.141032	0.661323	-0.436917	0.668377	0.792549	-6.86117	VK055_RS00805	156244	157452	+		propionate kinase
-0.197731	2.23355	-0.829369	0.41986	0.583166	-7.05772	VK055_RS00810	157481	159775	+		formate acetyltransferase
NA	NA	NA	NA	NA	NA	VK055_RS00815	159826	159972	-		hypothetical protein
-0.371453	0.275827	-1.33927	0.200363	0.368319	-5.96976	VK055_RS00820	160205	161320	+		branched chain amino acid ABC transporter substrate-binding protein
NA	NA	NA	NA	NA	NA	VK055_RS00825	161430	162344	+		branched-chain amino acid ABC transporter permease
-0.218459	0.781826	-0.920688	0.37174	0.543136	-6.55245	VK055_RS00830	162354	163640	+		branched-chain amino acid ABC transporter permease
-0.159814	1.40722	-0.693099	0.498807	0.657291	-6.93668	VK055_RS00835	163637	164512	+		ABC transporter ATP-binding protein
0.264093	0.763775	1.09172	0.292128	0.469809	-6.38346	VK055_RS00840	164509	165228	+		ABC transporter ATP-binding protein
-0.347048	5.20108	-3.3049	0.00479348	0.0382958	-3.62297	VK055_RS00845	165234	166127	-		cell density-dependent motility repressor
0.128291	5.46609	0.98856	0.338511	0.514469	-7.51339	VK055_RS00850	166411	168054	+		phosphoenolpyruvate carboxykinase (ATP)
-0.164163	3.57152	-1.1437	0.27062	0.446283	-7.05102	VK055_RS00855	168104	168580	-		GNAT family acetyltransferase
0.115007	4.00847	1.05771	0.306873	0.484278	-7.1681	VK055_RS00860	168679	169605	+		LysR family transcriptional regulator
-0.406672	0.924155	-1.84463	0.0848686	0.217367	-5.44738	VK055_RS00865	169909	171204	+		MFS transporter
0.105806	1.33985	0.483506	0.635697	0.769674	-7.03841	VK055_RS00870	171219	172025	+		molybdenum ABC transporter substrate-binding protein
0.0459441	4.28339	0.381282	0.708324	0.822032	-7.75761	VK055_RS00875	172000	172899	-		LysR family transcriptional regulator
-0.0815363	5.84358	-0.803753	0.434055	0.59692	-7.79117	VK055_RS00880	173009	173491	-		cold-shock protein
-0.738442	1.93789	-4.85321	0.00020895	0.00595119	0.163693	VK055_RS00885	173682	174380	+		RNA pseudouridine synthase
0.0328721	6.65021	0.489923	0.631255	0.766336	-8.03297	VK055_RS00890	174406	174945	-		hypothetical protein
0.0402475	3.64643	0.273109	0.788482	0.87554	-7.72542	VK055_RS00895	175060	175389	-		gamma-glutamylcyclotransferase
NA	NA	NA	NA	NA	NA	VK055_RS00900	175559	175720	+		hypothetical protein
NA	NA	NA	NA	NA	NA	VK055_RS00905	175958	177298	+		type VI secretion system-associated protein
NA	NA	NA	NA	NA	NA	VK055_RS00910	177295	177948	+		type VI secretion system protein ImpK
-0.662969	0.338257	-2.04539	0.0587148	0.172318	-4.96826	VK055_RS00915	177952	179649	+		ompA family protein
-0.0404033	1.71244	-0.247341	0.807988	0.890093	-7.28647	VK055_RS00920	180108	182807	+		type IV secretion protein Rhs
-0.347101	4.1342	-3.09439	0.00737965	0.0504935	-3.91715	VK055_RS00925	182804	184681	+		phospholipase
-0.326478	2.8666	-2.16532	0.0468387	0.150599	-5.45201	VK055_RS00930	184681	185955	+		lipoprotein
-0.311536	2.38807	-2.08167	0.0548588	0.166158	-5.45927	VK055_RS00935	185993	187060	+		lipoprotein
-0.722867	2.54006	-4.51269	0.00040971	0.00913741	-0.726949	VK055_RS00940	187229	189100	+		phospholipase
-0.244281	3.31413	-1.73737	0.102742	0.243126	-6.23566	VK055_RS00945	189100	190371	+		lipoprotein
-0.358446	4.13868	-4.28769	0.00064342	0.0119298	-1.46781	VK055_RS00950	190409	191689	+		hypothetical protein
-0.32224	2.77625	-2.02701	0.0607613	0.175599	-5.61942	VK055_RS00955	191727	192791	+		lipoprotein
-1.44854	0.908028	-5.29644	8.87422e-05	0.00343912	1.24117	VK055_RS00960	193006	193983	+		hypothetical protein
NA	NA	NA	NA	NA	NA	VK055_RS00965	194034	194273	-		hypothetical protein
-0.102292	2.53466	-0.8533	0.406873	0.570779	-7.15428	VK055_RS00970	194456	195601	+		hypothetical protein
-0.632601	2.93876	-3.68137	0.00221214	0.0250815	-2.42387	VK055_RS00975	195707	199102	+		type VI secretion protein VasK
-0.519371	1.31699	-2.07042	0.0560287	0.1683	-5.12479	VK055_RS00980	199236	200999	+		type VI secretion protein ImpG
0.342421	-0.177045	0.549981	0.591568	0.733198	-6.61508	VK055_RS00985	200999	202045	+		type VI secretion protein
NA	NA	NA	NA	NA	NA	VK055_RS00990	202020	202562	+		type VI secretion protein
NA	NA	NA	NA	NA	NA	VK055_RS00995	202565	203008	+		hypothetical protein
1.01679	0.332468	2.85471	0.0120222	0.0664808	-3.46837	VK055_RS01000	203028	204443	+		membrane protein
0.31053	2.63898	1.5101	0.15173	0.309188	-6.3584	VK055_RS01005	204575	205489	+		rhizopine-binding protein
-0.489165	1.30928	-2.25527	0.0394366	0.135802	-4.77949	VK055_RS01010	205573	205902	+		hypothetical protein
0.26813	8.25018	3.6645	0.00229004	0.0257181	-3.10901	VK055_RS01015	205985	207076	-		GTP-binding protein YchF
0.103805	5.8016	0.990002	0.337828	0.513916	-7.57652	VK055_RS01020	207194	207778	-		peptidyl-tRNA hydrolase
0.394393	5.79123	2.88195	0.0114948	0.0651304	-4.54168	VK055_RS01025	208051	208326	+		membrane protein
-0.0254295	4.67253	-0.296123	0.771184	0.864275	-7.89097	VK055_RS01030	208547	209593	+		MerR family transcriptional regulator
0.336212	4.81557	2.77356	0.0141652	0.0725603	-4.61449	VK055_RS01035	209594	211273	-		sodium-independent anion transporter
0.326729	9.25475	2.95334	0.00984039	0.0595647	-4.52901	VK055_RS01040	211398	212345	-		ribose-phosphate pyrophosphokinase
0.241111	5.30707	3.01441	0.00868921	0.0553674	-4.21953	VK055_RS01045	212529	213380	-		4-diphosphocytidyl-2C-methyl-D-erythritol kinase
0.215698	4.20971	1.76987	0.0970052	0.234224	-6.22921	VK055_RS01050	213377	213988	-	lolB	outer membrane lipoprotein LolB
0.0411978	8.70074	0.662266	0.517817	0.673147	-7.9859	VK055_RS01055	214259	215515	+		glutamyl-tRNA reductase
0.249704	7.7169	3.16945	0.00632871	0.0459573	-4.12297	VK055_RS01060	215558	216640	+		peptide chain release factor 1
0.475857	6.61508	4.0421	0.00106652	0.0165872	-2.28317	VK055_RS01065	216640	217488	+		N5-glutamine S-adenosyl-L-methionine-dependent methyltransferase
0.238439	4.99978	2.32317	0.0345886	0.126087	-5.5434	VK055_RS01070	217488	217880	+		hypothetical protein
0.19045	7.40593	2.73208	0.0153996	0.0760516	-4.98294	VK055_RS01075	217884	218696	+		hypothetical protein
0.274456	8.62123	3.9419	0.00129785	0.0186512	-2.53098	VK055_RS01080	218736	219590	+		2-dehydro-3-deoxyphosphooctonate aldolase
-0.169494	3.67796	-1.33555	0.201549	0.369781	-6.8001	VK055_RS01085	219677	220777	-		calcium/sodium:proton antiporter
-0.781538	2.59195	-3.75803	0.00189036	0.0230351	-2.2278	VK055_RS01090	221041	221271	+	chaB	cation transport regulator
-0.142897	5.86742	-1.28767	0.217316	0.387578	-7.25119	VK055_RS01095	221408	222088	+		cation transport regulator
0.0896784	5.95173	0.665781	0.515859	0.671156	-7.86674	VK055_RS01100	222306	222548	-		hypothetical protein
0.146804	5.5401	1.66203	0.117193	0.264861	-6.68348	VK055_RS01105	222786	223139	-		hypothetical protein
-1.06406	2.97657	-3.52637	0.00392815	0.0347146	-2.93856	VK055_RS01110	223207	224388	+		nitrate regulatory protein
NA	NA	NA	NA	NA	NA	VK055_RS01115	224411	224524	+		hypothetical protein
NA	NA	NA	NA	NA	NA	VK055_RS01120	224631	225887	+		hypothetical protein
NA	NA	NA	NA	NA	NA	VK055_RS01125	225889	226773	+		nitrate ABC transporter, permease protein
NA	NA	NA	NA	NA	NA	VK055_RS01130	226783	227571	+		nitrate ABC transporter ATP-binding protein
-0.246787	1.74857	-0.859497	0.403609	0.567598	-6.89782	VK055_RS01135	228776	231649	+		nitrite reductase
-0.0755598	2.45955	-0.461	0.651392	0.781234	-7.35459	VK055_RS01140	231649	234249	+		nitrate reductase
-0.467804	6.82062	-4.35106	0.00056636	0.0109743	-1.63812	VK055_RS01145	234401	235783	+		YchO family inverse autotransporter domain-containing protein
0.124831	8.05767	1.3148	0.208267	0.377086	-7.35126	VK055_RS01150	235780	236430	-		DNA-binding response regulator
0.0531328	8.27501	0.864939	0.400653	0.565086	-7.83478	VK055_RS01155	236441	238219	-		nitrate/nitrite two-component system sensor histidine kinase
0.307462	10.8416	2.37135	0.0320127	0.120641	-5.61926	VK055_RS01160	238531	239919	+		MFS transporter
-0.181106	-0.16511	-0.451317	0.658198	0.786246	-6.72769	VK055_RS01165	240045	240158	+		hypothetical protein
0.303008	10.9812	2.12892	0.0517352	0.160186	-6.05648	VK055_RS01170	240325	244068	+		nitrate reductase subunit alpha
0.392607	9.23795	1.84723	0.0914038	0.225755	-6.58018	VK055_RS01175	244065	245600	+		nitrate reductase subunit beta
0.364045	8.10219	1.48837	0.165483	0.325865	-7.12137	VK055_RS01180	245597	246307	+		nitrate reductase molybdenum cofactor assembly chaperone
0.438604	8.18009	1.76542	0.106026	0.248163	-6.72561	VK055_RS01185	246307	246984	+		respiratory nitrate reductase subunit gamma
-0.153392	1.12061	-0.593949	0.561371	0.708136	-6.91423	VK055_RS01190	246981	247877	-		multidrug DMT transporter permease
-0.185114	4.62199	-1.60668	0.128902	0.280905	-6.64046	VK055_RS01195	247985	248428	+		AsnC family transcriptional regulator
-0.593277	3.00339	-2.82181	0.0129611	0.0692208	-4.22284	VK055_RS26365
NA	NA	NA	NA	NA	NA	VK055_RS01200
-0.34425	6.39954	-3.79529	0.00175143	0.022082	-2.78953	VK055_RS26370
NA	NA	NA	NA	NA	NA	VK055_RS01205
0.165594	6.44441	2.30261	0.035994	0.128924	-5.72423	VK055_RS01210	249261	250103	-		formyltetrahydrofolate deformylase
0.0300556	4.72798	0.23568	0.816859	0.894981	-7.91776	VK055_RS01215	250146	250604	-		hypothetical protein
0.179093	5.95758	2.06416	0.0566904	0.169393	-6.10631	VK055_RS01220	250717	251619	+		patatin family protein
0.108082	6.21858	1.41199	0.178299	0.342542	-7.13412	VK055_RS01225	251709	252722	+		response regulator
0.144338	10.1195	1.56396	0.138612	0.293094	-6.96823	VK055_RS01230	252920	253822	+		UTP--glucose-1-phosphate uridylyltransferase
-0.0451765	8.54781	-0.582865	0.568618	0.713678	-8.04378	VK055_RS01235	253944	254351	-		DNA-binding protein
NA	NA	NA	NA	NA	NA	VK055_RS01240	254774	254905	-		hypothetical protein
-0.077194	6.52081	-1.20263	0.247704	0.422948	-7.42531	VK055_RS01245	254913	255530	+		thymidine kinase
0.216311	10.8342	1.8297	0.0872631	0.219991	-6.56287	VK055_RS01250	255678	258353	-		bifunctional acetaldehyde-CoA/alcohol dehydrogenase
NA	NA	NA	NA	NA	NA	VK055_RS01255	258431	258646	+		hypothetical protein
0.0368396	4.65881	0.462548	0.650307	0.780567	-7.82687	VK055_RS01260	258830	259477	+		membrane protein
NA	NA	NA	NA	NA	NA	VK055_RS01265	259524	259640	-		hypothetical protein
-0.199063	7.66547	-2.7151	0.0159342	0.0775649	-5.02109	VK055_RS01270	260215	261849	+		peptide ABC transporter substrate-binding protein
-0.242913	5.06656	-2.33731	0.033652	0.123915	-5.48309	VK055_RS01275	261935	262855	+	oppB	peptide ABC transporter permease
0.143937	5.22027	1.31305	0.208839	0.377876	-7.0996	VK055_RS01280	262870	263778	+		peptide ABC transporter permease
0.184481	6.40635	1.64829	0.120012	0.268409	-6.80523	VK055_RS01285	263790	264803	+		oligopeptide ABC transporter ATP-binding protein OppD
0.208314	6.41125	1.86406	0.0819446	0.212176	-6.47567	VK055_RS01290	264800	265804	+		peptide ABC transporter ATP-binding protein
0.103145	4.12815	0.873581	0.396075	0.561303	-7.42246	VK055_RS01295	265859	266686	+		transporter
-0.0958491	6.20412	-1.23759	0.234833	0.408195	-7.37155	VK055_RS01300	266749	267078	-		dsDNA-mimic protein
0.111239	6.07299	1.60691	0.128852	0.280905	-6.83511	VK055_RS01305	267113	268573	-		cardiolipin synthase A
-0.0023202	5.94479	-0.0232064	0.981791	0.991443	-8.10738	VK055_RS01310	268606	268890	+		hypothetical protein
0.00734566	3.23151	0.0569867	0.955306	0.977901	-7.65874	VK055_RS01315	269376	269954	-		polyisoprenoid-binding protein
-0.2791	0.794237	-1.08042	0.29697	0.47419	-6.38884	VK055_RS01320	270452	270592	-		hypothetical protein
-0.114068	4.67829	-1.04654	0.311836	0.488722	-7.27925	VK055_RS01325	270705	271001	-		hypothetical protein
-0.679794	7.06819	-1.67126	0.126075	0.277341	-6.79454	VK055_RS01330	271212	271958	+		TonB system transport protein TonB
0.360669	7.28068	3.35825	0.00429604	0.0361408	-3.71562	VK055_RS01335	272002	272874	-		hypothetical protein
0.130356	3.21783	0.946911	0.358645	0.533231	-7.13029	VK055_RS01340	272980	273264	-		hypothetical protein
0.35427	4.13398	3.31224	0.00472178	0.0379025	-3.36022	VK055_RS01345	273359	274291	-		6-phosphofructokinase II
-0.13582	4.81751	-1.12476	0.278313	0.455316	-7.32021	VK055_RS01350	274648	275406	+		membrane protein
1.54788	2.37387	6.02532	2.29386e-05	0.00142702	2.58666	VK055_RS01355	275678	275911	+		hypothetical protein
0.260132	10.4837	2.609	0.0197049	0.0886442	-5.17343	VK055_RS01360	276343	278271	+		threonine--tRNA ligase
0.00056575	11.4611	0.00803676	0.993693	0.996644	-8.13142	VK055_RS01365	278275	278817	+		translation initiation factor IF-3
0.0484803	10.5265	0.656611	0.521348	0.675694	-7.93361	VK055_RS01370	278910	279107	+		50S ribosomal protein L35
0.0538728	11.5475	0.70174	0.493554	0.653465	-7.8714	VK055_RS01375	279158	279514	+		50S ribosomal protein L20
0.171314	6.8531	1.45853	0.165346	0.325732	-7.12235	VK055_RS01380	279821	280804	+		phenylalanine--tRNA ligase subunit alpha
-0.0785988	8.56141	-0.737688	0.472053	0.634053	-7.93445	VK055_RS01385	280820	283207	+		phenylalanine--tRNA ligase subunit beta
-0.0846899	8.23778	-1.082	0.296289	0.473422	-7.6237	VK055_RS01390	283212	283511	+		integration host factor subunit alpha
-0.885461	0.645101	-3.44157	0.00362011	0.0334294	-2.34661	VK055_RS01395	283564	283917	-		hypothetical protein
-0.665642	2.36337	-3.06734	0.00779917	0.0521563	-3.45519	VK055_RS01400	283914	285167	-		amino acid dehydrogenase
-0.698785	0.902017	-2.34569	0.0331081	0.122773	-4.56318	VK055_RS01405	285217	286131	-		LysR family transcriptional regulator
-0.357148	3.66024	-3.55455	0.00287011	0.0293255	-2.86008	VK055_RS01410	286412	287845	+		gluconate:proton symporter
0.104809	5.44621	1.21432	0.243341	0.417632	-7.29971	VK055_RS01415	287967	288953	+		vitamin B12 ABC transporter permease BtuC
0.290672	3.13867	1.35865	0.194278	0.362837	-6.56672	VK055_RS01420	288990	289790	-	metQ	hypothetical protein
0.126702	5.68683	1.41841	0.176452	0.340935	-7.03765	VK055_RS01425	290027	290578	+		glutathione peroxidase
0.0319249	5.34009	0.374092	0.713555	0.825781	-7.91937	VK055_RS01430	290578	291327	+		vitamin B12 ABC transporter ATP-binding protein BtuD
0.124478	5.8126	1.40756	0.179586	0.344315	-7.07804	VK055_RS01435	291409	291873	+		lipoprotein
0.00987646	5.93564	0.106063	0.916934	0.953151	-8.06665	VK055_RS01440	291987	293429	+		hypothetical protein
-1.41162	1.41885	-1.64993	0.127314	0.279064	-5.55483	VK055_RS01445	293459	293686	-		hypothetical protein
0.101769	4.88737	1.00882	0.329008	0.504721	-7.42733	VK055_RS01450	293794	294840	-		3-deoxy-7-phosphoheptulonate synthase
-0.515359	3.19885	-3.77771	0.00181564	0.0225092	-2.25031	VK055_RS01455	294995	295828	-		phosphoenolpyruvate synthase regulatory protein
NA	NA	NA	NA	NA	NA	VK055_RS01460	295973	296092	-		hypothetical protein
-0.39583	6.84549	-3.15263	0.00672126	0.047572	-4.1289	VK055_RS01465	296168	298546	+		phosphoenolpyruvate synthase
-0.62756	0.693014	-2.68105	0.0170612	0.0812255	-4.04121	VK055_RS26375
0.391573	3.93893	2.4712	0.0258952	0.105819	-5.03965	VK055_RS01470	299897	301009	-		hypothetical protein
0.0867359	6.79096	1.30303	0.212154	0.381103	-7.30789	VK055_RS01475	301228	304284	+		membrane protein
-0.245557	4.22694	-2.12989	0.0500937	0.157371	-5.71772	VK055_RS01480	304281	304691	+		thioesterase
-0.35366	7.91544	-3.16297	0.00644089	0.0463891	-4.14206	VK055_RS01485	304896	305144	+		membrane protein
4.31266	3.71609	20.9276	1.54266e-12	3.83879e-10	19.1241	VK055_RS01490	305242	305562	-		hypothetical protein
NA	NA	NA	NA	NA	NA	VK055_RS01495	305678	305896	+		hypothetical protein
-0.444039	3.44626	-3.38648	0.004054	0.035043	-3.1244	VK055_RS01500	306146	307126	+		hypothetical protein
-0.0541772	3.56255	-0.534579	0.600752	0.74122	-7.5013	VK055_RS01505	307150	308181	+		5-methyltetrahydropteroyltriglutamate--homocysteine methyltransferase
-0.308596	2.28609	-1.00299	0.332456	0.508196	-6.7958	VK055_RS01510	308264	309496	-		MFS transporter
-0.0863323	2.8479	-0.287109	0.778435	0.869298	-7.41373	VK055_RS01515	309508	310269	-		sugar ABC transporter substrate-binding protein
-0.583532	3.21713	-2.74988	0.0148637	0.0748408	-4.3101	VK055_RS01520	310269	311306	-		ABC transporter permease
-0.694966	3.65714	-3.55578	0.00287944	0.0293405	-2.78683	VK055_RS01525	311306	312304	-		ABC transporter substrate-binding protein
0.11939	5.65586	1.13745	0.273141	0.449376	-7.38035	VK055_RS01530	312463	313374	-		LysR family transcriptional regulator
0.36472	3.38756	2.35866	0.0322831	0.121036	-5.14024	VK055_RS01535	313471	314466	+		NAD-dependent epimerase
0.124576	5.14509	1.50949	0.151885	0.309188	-6.83477	VK055_RS01540	314562	315176	+		AcrR family transcriptional regulator
-0.247763	4.01623	-1.6533	0.118978	0.267067	-6.50037	VK055_RS01545	315251	316360	+		efflux transporter RND family, MFP subunit
-0.376505	4.8645	-3.39106	0.00401597	0.0350244	-3.41058	VK055_RS01550	316357	319449	+		multidrug transporter
-1.10596	6.22084	-1.31549	0.21813	0.388152	-7.09194	VK055_RS01555	319505	320689	-		alpha-hydroxy-acid oxidizing enzyme
0.0542685	4.89304	0.53398	0.601156	0.74135	-7.77886	VK055_RS01560	320944	321576	-		hypothetical protein
-0.155894	3.22404	-1.11122	0.283914	0.461367	-6.96881	VK055_RS01565	321573	321968	-		hypothetical protein
NA	NA	NA	NA	NA	NA	VK055_RS01570	322069	322206	-		hypothetical protein
-0.188205	2.01784	-0.95534	0.354504	0.530531	-6.98549	VK055_RS01575	322205	322402	+		hypothetical protein
-0.176436	1.80637	-0.571383	0.576272	0.720035	-7.06606	VK055_RS01580	322810	323187	+		Fe-S cluster assembly scaffold SufA
-0.346183	3.62852	-2.03023	0.0603989	0.175255	-5.72412	VK055_RS01585	323190	324677	+		Fe-S cluster assembly protein SufB
-0.464506	2.8808	-3.14303	0.00668061	0.0474227	-3.46505	VK055_RS01590	324694	325440	+		ABC transporter ATP-binding protein
-0.0030605	3.44035	-0.0180628	0.985826	0.993178	-7.59735	VK055_RS01595	325415	326689	+		FeS cluster assembly protein SufD
0.0754115	3.22592	0.489449	0.631583	0.766459	-7.45821	VK055_RS01600	326686	327906	+		bifunctional cysteine desulfurase/selenocysteine lyase
-0.181915	3.11235	-1.32186	0.20596	0.374242	-6.71932	VK055_RS01605	327918	328334	+		cysteine desufuration protein SufE
0.12903	5.30158	1.35173	0.196435	0.365216	-7.0401	VK055_RS01610	328434	329420	+		murein transpeptidase
0.017752	14.5881	0.195341	0.847739	0.91165	-8.01747	VK055_RS01615	329482	329718	-		murein lipoprotein
0.256564	10.5193	1.99882	0.0646674	0.183203	-6.28102	VK055_RS01620	330031	331443	-		pyruvate kinase
NA	NA	NA	NA	NA	NA	VK055_RS01625	331581	331712	+		hypothetical protein
NA	NA	NA	NA	NA	NA	VK055_RS01630	331801	331959	+		hypothetical protein
-0.130442	3.72366	-0.801947	0.435068	0.597965	-7.43753	VK055_RS01635	331949	332161	+		hypothetical protein
-0.280537	3.29634	-2.36042	0.0321724	0.120819	-5.11447	VK055_RS01640	332179	332817	-		TetR family transcriptional regulator
-0.157328	4.39212	-1.57099	0.136974	0.291061	-6.59771	VK055_RS01650	334869	336191	+		MFS transporter
-0.0244969	4.03771	-0.212267	0.834748	0.905775	-7.74563	VK055_RS01655	336207	337043	+		shikimate 5-dehydrogenase
-0.0267817	4.5275	-0.207799	0.838172	0.907538	-7.82747	VK055_RS01660	337100	337843	+		molybdenum ABC transporter substrate-binding protein
0.207539	2.42305	1.19301	0.251341	0.426919	-6.70334	VK055_RS01665	337827	338576	-		ABC transporter
0.0611072	3.19587	0.340236	0.738382	0.842457	-7.51614	VK055_RS01670	338573	339580	-		ABC transporter permease
-0.509352	3.01724	-2.94386	0.0100321	0.0601181	-3.89108	VK055_RS01675	339570	340628	-		hypothetical protein
-0.242089	-0.010543	-0.617875	0.545897	0.695313	-6.53102	VK055_RS01680	340720	341532	-		transcriptional regulator
NA	NA	NA	NA	NA	NA	VK055_RS01685	341710	343374	+	mhpA	3-(3-hydroxyphenyl)propionate hydroxylase
NA	NA	NA	NA	NA	NA	VK055_RS01690	343376	344320	+	mhpB	3-(2,3-dihydroxyphenyl)propionate dioxygenase
NA	NA	NA	NA	NA	NA	VK055_RS01695	344338	345204	+		2-hydroxy-6-oxo-6-phenylhexa-2,4-dienoate hydrolase
NA	NA	NA	NA	NA	NA	VK055_RS01700	345215	346021	+		2-keto-4-pentenoate hydratase
-0.0934689	-0.0178866	-0.239889	0.813654	0.893903	-6.853	VK055_RS01705	346014	346964	+		acetaldehyde dehydrogenase
-0.600971	1.12065	-2.78314	0.013894	0.0718719	-3.82789	VK055_RS01710	346961	347977	+		4-hydroxy-2-oxovalerate aldolase
0.254061	1.59245	1.09471	0.290858	0.468544	-6.62355	VK055_RS01715	348053	349249	+		3-(3-hydroxy-phenyl)propionate transporter MhpT
-0.139754	3.56957	-1.2189	0.241649	0.416416	-6.92253	VK055_RS01720	349352	350077	+		hypothetical protein
0.187826	1.28074	0.760214	0.458874	0.622006	-6.75552	VK055_RS01725	350090	351670	-		sulfurtransferase
NA	NA	NA	NA	NA	NA	VK055_RS01730	351676	352278	-		cysteine dioxygenase type I
-0.0992074	4.16514	-0.896203	0.384259	0.552593	-7.38044	VK055_RS01735	352385	353278	+		LysR family transcriptional regulator
-0.483477	2.57395	-2.20506	0.0434225	0.143467	-5.24463	VK055_RS01740	353423	354508	+		alkanesulfonate monooxygenase
-0.907728	1.01657	-2.50152	0.0246989	0.102619	-4.34374	VK055_RS01745	354505	355656	+		acyl-CoA dehydrogenase
-0.854516	0.331087	-2.34392	0.0332223	0.123003	-4.48445	VK055_RS01750	355662	356624	+		sulfonate ABC transporter substrate-binding protein
-0.811455	0.0339703	-2.07757	0.0552827	0.167014	-4.88507	VK055_RS01755	356621	357658	+		ABC transporter substrate-binding protein
-0.445173	-0.0767291	-1.08798	0.293725	0.471236	-6.13553	VK055_RS01760	357639	358634	+		ABC transporter permease
-0.422467	0.335856	-1.54862	0.142248	0.298283	-5.76997	VK055_RS01765	358628	359416	+		ABC transporter
-0.424816	1.15945	-1.20047	0.248516	0.423723	-6.32455	VK055_RS01770	359564	361717	-		TonB-dependent receptor
-0.869707	2.75823	-1.86428	0.0883114	0.221248	-5.70532	VK055_RS01775	362142	362963	+		iron complex transport system ATP-binding protein
-0.375122	2.58884	-0.848362	0.413346	0.577511	-6.98036	VK055_RS01780	362960	363985	+		iron ABC transporter permease
-0.208436	2.11471	-0.471774	0.64553	0.776805	-7.15948	VK055_RS01785	363982	365034	+		iron ABC transporter permease
-1.37182	1.67313	-3.73473	0.00215491	0.024828	-1.98906	VK055_RS01790	365048	366001	+		protein translocase component YidC
-0.151778	1.91922	-0.455475	0.655345	0.784423	-7.04744	VK055_RS01795	365998	366900	+		RpiR family transcriptional regulator
NA	NA	NA	NA	NA	NA	VK055_RS01800	366848	366994	-		hypothetical protein
-0.160638	2.84031	-1.08604	0.294553	0.471924	-6.9216	VK055_RS01805	366993	367760	+		basic amino acid ABC transporter substrate-binding protein
-0.0573793	0.155615	-0.186294	0.854703	0.916127	-6.80913	VK055_RS01810	367824	368588	+		amino acid ABC transporter permease
0.352816	1.3872	1.13534	0.273994	0.450588	-6.45805	VK055_RS01815	368575	369297	+		polar amino acid ABC transporter ATP-binding protein
-0.0179209	6.08019	-0.166289	0.870143	0.924295	-8.06712	VK055_RS01820	369570	370184	+		hypothetical protein
0.359657	1.47864	1.52508	0.147981	0.304523	-6.06992	VK055_RS01825	370313	370705	-		glyoxalase
0.765774	1.92575	3.01584	0.00866382	0.0552801	-3.51705	VK055_RS01830	370742	371974	-		MFS transporter
-0.154649	2.56045	-0.947081	0.358561	0.533231	-6.98254	VK055_RS01835	372540	372974	-		glyoxalase
-0.0584233	4.15952	-0.452739	0.657196	0.785645	-7.72222	VK055_RS01840	373090	374289	-		MFS transporter
0.06229	6.57083	0.607072	0.552854	0.701717	-7.91615	VK055_RS01845	374585	375742	+		peptidase M20
0.0587261	3.76643	0.506573	0.619797	0.757993	-7.56436	VK055_RS01850	375785	377935	-		formate dehydrogenase subunit alpha
0.401847	2.82993	2.07812	0.0552254	0.166947	-5.39128	VK055_RS01855	378183	379262	-		malate/lactate/ureidoglycolate dehydrogenase
NA	NA	NA	NA	NA	NA	VK055_RS01860	379310	379546	+		hypothetical protein
-1.23141	1.26505	-3.8409	0.00160651	0.0209822	-1.74578	VK055_RS01865	379565	380653	+		iron ABC transporter substrate-binding protein
-1.16394	-0.0029101	-2.95761	0.00975526	0.059414	-3.22514	VK055_RS01870	380727	382496	+		spermidine/putrescine ABC transporter permease
-0.404772	1.12068	-1.75198	0.100126	0.238487	-5.70708	VK055_RS01875	382489	383559	+		lipase
-0.234385	5.28747	-3.0684	0.00778232	0.0521173	-4.14008	VK055_RS01880	384801	387416	+		CRISPR-associated helicase Cas3
-0.306047	3.95571	-2.99593	0.0090228	0.0568797	-4.07843	VK055_RS01885	387420	388943	+		type I-E CRISPR-associated protein Cse1/CasA
0.0766687	1.74438	0.396312	0.697439	0.814798	-7.16703	VK055_RS01890	388955	389521	+		type I-E CRISPR-associated protein Cse2/CasB
-0.120081	1.54272	-0.52724	0.605714	0.745398	-7.06004	VK055_RS01895	389514	390161	+		type I-E CRISPR-associated protein Cas6/Cse3/CasE
-0.214828	3.39529	-1.65332	0.118972	0.267067	-6.34213	VK055_RS01900	390191	391165	+		type I-E CRISPR-associated protein Cas7/Cse4/CasC
-0.130512	3.84718	-1.34222	0.199427	0.366932	-6.87776	VK055_RS01905	391238	391954	+		type I-E CRISPR-associated protein Cas5/CasD
-0.326046	3.02936	-2.77113	0.0142347	0.0727587	-4.32519	VK055_RS01910	391954	392829	+		subtype I-E CRISPR-associated endonuclease Cas1
0.171262	0.437428	0.620903	0.543955	0.693961	-6.78188	VK055_RS01915	392855	393094	+		type I-E CRISPR-associated endoribonuclease Cas2
-0.823173	1.11882	-2.94473	0.0100143	0.0601181	-3.57363	VK055_RS01920	393902	395017	+		hypothetical protein
-1.1743	0.667377	-3.38062	0.00410306	0.0352502	-2.56674	VK055_RS01925	395028	395711	+		DUF4926 domain-containing protein
0.236737	2.15897	1.28418	0.218502	0.388362	-6.52934	VK055_RS01930	395772	396143	-		glyoxalase
-1.14964	2.32342	-6.6816	7.21892e-06	0.00064398	3.61016	VK055_RS01935	396648	397400	+		gluconate 2-dehydrogenase
-0.651179	3.17584	-3.71746	0.0020543	0.0239821	-2.32758	VK055_RS01940	397403	399187	+		gluconate 2-dehydrogenase
-0.522137	3.56286	-2.62508	0.0191329	0.0871487	-4.62395	VK055_RS01945	399201	400538	+		alcohol dehydrogenase
-0.15755	2.48341	-0.622804	0.542738	0.693366	-7.15956	VK055_RS01950	400622	401245	+		heme ABC exporter ATP-binding protein CcmA
-0.235377	1.92362	-1.26299	0.225814	0.397172	-6.44846	VK055_RS01955	401242	401901	+		heme exporter protein CcmB
-0.169229	1.55473	-0.628416	0.539154	0.691071	-6.96306	VK055_RS01960	401951	402688	+		heme ABC transporter permease
-0.365811	-0.648215	-0.947205	0.3585	0.533231	-6.15412	VK055_RS01965	402685	402915	+		heme exporter protein CcmD
-0.181047	0.95267	-0.718675	0.483353	0.644108	-6.74853	VK055_RS01970	402899	403357	+		cytochrome c-type biogenesis protein CcmE
-0.468955	2.43086	-2.71634	0.0158948	0.0774747	-4.17644	VK055_RS01975	403354	405306	+		c-type cytochrome biogenesis protein CcmF
0.143372	1.92122	0.676122	0.509223	0.666005	-7.02877	VK055_RS01980	405303	405857	+		thiol:disulfide interchange protein DsbE
-0.441705	2.06216	-2.65683	0.0179092	0.0838364	-4.28486	VK055_RS01985	405857	406315	+		cytochrome c-type biogenesis protein CcmH
-0.0415497	3.06407	-0.286114	0.778693	0.869341	-7.55385	VK055_RS01990	406312	407154	+		c-type cytochrome biogenesis protein CcmI
-0.0933957	3.96757	-0.902783	0.380867	0.549445	-7.36563	VK055_RS01995	408499	409425	-		AraC family transcriptional regulator
0.173014	3.0924	1.10765	0.285405	0.462755	-6.98728	VK055_RS02000	409570	410421	+		aldo/keto reductase
0.0262474	1.97259	0.136623	0.89314	0.942161	-7.39203	VK055_RS02005	410453	411610	+		hypothetical protein
0.280174	1.15169	1.43527	0.171671	0.334429	-6.18501	VK055_RS02010	411795	412370	+		isochorismatase
-0.267489	5.53489	-2.66248	0.017708	0.0832243	-4.9617	VK055_RS02015	412522	412935	-		GNAT family acetyltransferase
0.487938	2.51421	1.92693	0.073534	0.198309	-5.70823	VK055_RS02020	413381	414151	-		diacetyl reductase ((S)-acetoin forming)
0.183453	2.22282	0.397933	0.69775	0.814961	-7.18349	VK055_RS02025	414175	415854	-		acetolactate synthase
0.565447	1.52675	1.05182	0.312142	0.489002	-6.38072	VK055_RS02030	415864	416643	-		alpha-acetolactate decarboxylase
-0.146005	6.11758	-0.806416	0.434864	0.597858	-7.72026	VK055_RS02035	416750	417622	+		LysR family transcriptional regulator
-0.0292189	0.768831	-0.117357	0.908129	0.949367	-7.00225	VK055_RS02040	417642	418412	-		3-hydroxybutyrate dehydrogenase
-0.84133	0.395216	-3.17903	0.00620572	0.0453488	-2.87666	VK055_RS02045	418436	419827	-		transporter
NA	NA	NA	NA	NA	NA	VK055_RS02050	419875	420798	-		3-hydroxybutyryl-CoA dehydrogenase
-0.555996	-0.269118	-1.52943	0.146908	0.30331	-5.56812	VK055_RS02055	420810	421991	-		acetyl-CoA acetyltransferase
NA	NA	NA	NA	NA	NA	VK055_RS02060	422001	422657	-		succinyl-CoA--3-ketoacid-CoA transferase
-0.976795	-0.279777	-3.13601	0.00677728	0.0478309	-2.79543	VK055_RS02065	422659	423366	-		succinyl-CoA--3-ketoacid-CoA transferase
-0.374776	1.78582	-1.55537	0.140638	0.296449	-6.0767	VK055_RS02070	423507	424397	+		LysR family transcriptional regulator
-1.01128	7.26448	-10.4506	2.708e-08	4.26782e-06	8.73045	VK055_RS02075	424442	424582	-		hypothetical protein
-1.67151	8.40187	-26.4416	4.99423e-14	1.57418e-11	22.4922	VK055_RS02080	424872	425780	+		hypothetical protein
NA	NA	NA	NA	NA	NA	VK055_RS02085	425946	426224	-		transcriptional regulator
NA	NA	NA	NA	NA	NA	VK055_RS02090	426468	426617	+		hypothetical protein
-0.238464	1.32844	-0.935273	0.364417	0.538089	-6.68563	VK055_RS02095	426672	428093	-		FAD-binding protein
NA	NA	NA	NA	NA	NA	VK055_RS02100	428120	428935	-		ABC transporter ATP-binding protein
NA	NA	NA	NA	NA	NA	VK055_RS02105	428937	429767	-		nitrate ABC transporter ATPase
NA	NA	NA	NA	NA	NA	VK055_RS02110	429764	430747	-		ABC transporter substrate-binding protein
-0.403363	0.853383	-1.06818	0.30228	0.478948	-6.36968	VK055_RS02115	430747	431628	-		creatininase
NA	NA	NA	NA	NA	NA	VK055_RS02120	431625	432104	-		enamine deaminase RidA
-0.31235	-0.0105674	-0.993905	0.335985	0.511936	-6.31465	VK055_RS02125	432094	433377	-		cytosine deaminase
-0.601436	0.446093	-1.82642	0.0876938	0.220541	-5.36112	VK055_RS02130	433389	434357	-		ferredoxin
NA	NA	NA	NA	NA	NA	VK055_RS02135	434357	434566	-		hypothetical protein
-1.27575	0.824379	-4.20269	0.00076392	0.0134788	-0.871648	VK055_RS02140	434565	435463	+		LysR family transcriptional regulator
-0.577764	-0.0450628	-2.10962	0.0520489	0.160759	-4.83341	VK055_RS02145	435758	436747	+		bicyclomycin resistance protein
NA	NA	NA	NA	NA	NA	VK055_RS02150	436759	438177	+		isoxanthopterin deaminase
-0.571941	1.06324	-2.8192	0.0129181	0.0690911	-3.7853	VK055_RS02155	438198	439187	+		2OG-Fe(II) oxygenase
-0.310675	5.86133	-2.10483	0.0537806	0.163942	-6.03114	VK055_RS02160	439348	440112	-		5'/3'-nucleotidase SurE
0.240725	2.54675	1.52484	0.148041	0.304523	-6.35885	VK055_RS02165	440198	440623	+		hypothetical protein
-0.150369	4.04861	-1.21465	0.243219	0.417632	-7.09059	VK055_RS02170	440642	442150	+		signaling membrane protein
-0.0186871	1.28592	-0.0896077	0.929781	0.962348	-7.17206	VK055_RS02175	442376	443158	-		membrane protein
-0.0646484	5.69367	-0.949916	0.357165	0.532369	-7.6105	VK055_RS02180	443283	443981	+		DNA-binding response regulator
-0.0296126	5.53902	-0.410133	0.687489	0.806626	-7.97386	VK055_RS02185	443978	445150	+		two-component sensor histidine kinase
-0.169483	3.94439	-1.78321	0.0947328	0.23083	-6.27555	VK055_RS02190	445249	446418	+		efflux transporter RND family, MFP subunit
-0.318153	4.89604	-3.16502	0.0063864	0.0460991	-3.87521	VK055_RS02195	446402	449488	+		ACR family transporter
-0.0501056	4.7127	-0.491115	0.630431	0.766084	-7.79684	VK055_RS02205	450320	450619	+		transposase
-0.136503	5.61014	-1.55636	0.140404	0.296221	-6.85876	VK055_RS02210	450616	451482	+		transposase
-0.322345	3.77274	-2.5972	0.0201738	0.0894884	-4.7979	VK055_RS02215	451582	452817	-		MFS transporter
NA	NA	NA	NA	NA	NA	VK055_RS02220	452881	453834	-		xylose isomerase
0.593403	4.18824	2.78227	0.0159687	0.0775949	-4.67096	VK055_RS02225	454151	455032	+		protein rpiR
0.714449	4.26866	3.23919	0.00680445	0.0478741	-3.80451	VK055_RS02230	455044	455970	+		ribokinase
-0.258378	3.96037	-1.97485	0.0669292	0.18682	-5.91829	VK055_RS02235	456384	457307	-		LysR family transcriptional regulator
-0.51687	-0.0539263	-1.30801	0.210501	0.378853	-5.97677	VK055_RS02240	457424	458956	+		MFS transporter
0.353524	0.194307	0.978081	0.3435	0.519369	-6.39938	VK055_RS02245	459101	459385	+		hypothetical protein
-0.260282	3.53906	-2.12155	0.05089	0.158922	-5.62551	VK055_RS02250	459422	459910	-		diguanylate cyclase
-0.708956	5.88339	-4.09612	0.00126327	0.0183893	-2.27158	VK055_RS02255	460028	460555	-		membrane protein
NA	NA	NA	NA	NA	NA	VK055_RS02260	460921	461892	-		peptide ABC transporter substrate-binding protein
0.928263	-0.432047	1.74537	0.101995	0.24172	-5.29419	VK055_RS02265	461889	462869	-		dipeptide/oligopeptide/nickel ABC transporter ATP-binding protein
NA	NA	NA	NA	NA	NA	VK055_RS02270	462866	463813	-		peptide ABC transporter permease
NA	NA	NA	NA	NA	NA	VK055_RS02275	463813	464772	-		peptide ABC transporter permease
-0.185283	1.74529	-0.88671	0.389188	0.555577	-6.93322	VK055_RS02280	464816	466519	-		peptide/nickel transport system substrate-binding protein
0.0392102	2.21569	0.187791	0.853549	0.915513	-7.30546	VK055_RS02285	466864	467547	-		chloramphenicol acetyltransferase
-0.229324	1.17424	-0.890385	0.387275	0.554719	-6.66556	VK055_RS02290	467579	467962	-		bleomycin resistance protein
-0.346584	4.28276	-2.39736	0.0299348	0.1162	-5.26345	VK055_RS02295	468054	468824	+		decarboxylase
0.287035	2.84238	1.97775	0.066572	0.186276	-5.64838	VK055_RS02300	468829	469458	-		amino acid exporter
-0.192165	6.21097	-1.54457	0.143301	0.299272	-6.92452	VK055_RS02305	469708	470343	+		carbonic anhydrase
NA	NA	NA	NA	NA	NA	VK055_RS02310	470377	470499	-		hypothetical protein
-1.2093	-0.999158	-3.22551	0.00564162	0.0428835	-2.52225	VK055_RS02315	470656	470865	-		hypothetical protein
-0.379679	1.97374	-1.79361	0.0929944	0.228048	-5.78413	VK055_RS02320	470950	471666	-		hypothetical protein
-0.0942225	3.65288	-0.672931	0.511195	0.668029	-7.52267	VK055_RS02325	471712	472146	-		hypothetical protein
0.32223	1.63991	1.65035	0.119585	0.267802	-5.87268	VK055_RS02330	472548	472697	+		hypothetical protein
-1.71023	-0.773896	-3.53604	0.00298134	0.0297856	-1.90676	VK055_RS02335	472785	473621	-		MBL fold metallo-hydrolase
-0.0524081	-0.932923	-0.122481	0.904139	0.94812	-6.66695	VK055_RS02340	473629	474144	-		hypothetical protein
-0.211367	5.43982	-2.13818	0.0493139	0.156167	-5.89253	VK055_RS02345	474300	475184	+		LysR family transcriptional regulator
0.0283376	3.24814	0.253658	0.803193	0.886644	-7.60706	VK055_RS02350	475181	476107	-		AraC family transcriptional regulator
-0.479127	2.01125	-2.00387	0.0634303	0.180553	-5.46764	VK055_RS02355	476206	476958	+		short-chain dehydrogenase/reductase
NA	NA	NA	NA	NA	NA	VK055_RS02360	478297	478467	+		hypothetical protein
-0.647907	1.32388	-3.56654	0.0028003	0.0289712	-2.4602	VK055_RS02365
-0.113225	1.4953	-0.604875	0.554275	0.70299	-7.16305	VK055_RS02370
NA	NA	NA	NA	NA	NA	VK055_RS02375
-0.132493	6.87072	-1.96461	0.0682041	0.188799	-6.35784	VK055_RS02380	479147	479725	+		Rossman fold protein, TIGR00730 family
0.0977724	0.341636	0.286409	0.778471	0.869298	-6.88197	VK055_RS02385	479865	480272	-		acid-shock protein
-0.404893	5.36933	-2.81292	0.013301	0.070265	-4.64545	VK055_RS02390	480448	481821	-		MATE family efflux transporter
0.052416	7.2124	0.612499	0.549353	0.698586	-7.99404	VK055_RS02395	482051	482686	+		riboflavin synthase subunit alpha
-0.488435	7.32129	-5.0144	0.00015261	0.00494781	-0.32331	VK055_RS02400	482722	483870	-		cyclopropane-fatty-acyl-phospholipid synthase
-0.216602	5.83168	-0.92484	0.373953	0.544518	-7.55624	VK055_RS02405	484163	485344	-		Bcr/CflA family multidrug efflux MFS transporter
-0.0312036	4.93377	-0.32846	0.747091	0.848015	-7.89088	VK055_RS02410	485457	486461	+		LysR family transcriptional regulator
-0.14759	6.57401	-2.08451	0.054567	0.165423	-6.13949	VK055_RS02415	486388	487413	-		PurR family transcriptional regulator
-0.614999	4.96581	-4.33885	0.00058044	0.0111557	-1.44004	VK055_RS02425	487966	489132	+		MFS transporter
0.277699	9.58294	3.80379	0.00172121	0.021935	-2.79502	VK055_RS02430	489195	489776	-		superoxide dismutase
-1.68357	5.13213	-1.74035	0.112872	0.257432	-6.33511	VK055_RS02435	490245	490730	+		hypothetical protein
0.0656015	6.60409	0.655098	0.522295	0.675997	-7.94224	VK055_RS02440	490685	491557	-		endopeptidase
0.0102135	8.03626	0.13314	0.895847	0.943333	-8.21575	VK055_RS02445	491898	492245	+		glutaredoxin
0.140531	5.75188	1.24506	0.232152	0.404657	-7.30962	VK055_RS02450	492293	492940	-		ribonuclease T
0.0861689	7.31794	1.26799	0.224072	0.395451	-7.38199	VK055_RS02455	493078	493485	-		lactoylglutathione lyase
-0.203825	4.18553	-1.47737	0.160201	0.319143	-6.68569	VK055_RS02460	493564	494661	-		alkene reductase
-0.0162546	5.77025	-0.233268	0.818697	0.89602	-8.036	VK055_RS02465	494715	495314	-		transcriptional regulator
0.0227689	3.37873	0.21913	0.829493	0.902819	-7.70455	VK055_RS02470	495457	495696	+		DUF1289 domain-containing protein
0.316427	6.79494	2.86059	0.01188	0.0660114	-4.69169	VK055_RS02475	495745	496641	+		oxidoreductase
0.2084	4.45255	2.0206	0.0614903	0.17738	-5.92818	VK055_RS02480	496711	497232	+		superoxide dismutase
0.219456	3.5931	2.09397	0.0536058	0.16362	-5.63024	VK055_RS02485	497225	499249	-		fusaric acid resistance protein
-0.472147	2.64293	-2.32495	0.0344694	0.125944	-5.00388	VK055_RS02490	499249	500145	-		membrane protein
-0.536223	0.640152	-1.8504	0.0839906	0.215819	-5.33449	VK055_RS02495	500156	500392	-		DUF1656 domain-containing protein
-0.0597017	6.55932	-0.88897	0.388011	0.555241	-7.74037	VK055_RS02500	500565	501005	+		MarR family transcriptional regulator
-0.116768	3.48108	-0.954415	0.354957	0.53092	-7.26061	VK055_RS02505	501039	502400	-		GGDEF domain-containing protein
0.167763	8.52054	2.50598	0.0241775	0.10134	-5.4218	VK055_RS02510	502623	503090	-		hypothetical protein
0.100792	6.49203	1.38018	0.187694	0.355109	-7.15944	VK055_RS02515	503358	504482	+		anhydro-N-acetylmuramic acid kinase
-0.0224401	5.63623	-0.207995	0.838022	0.907538	-7.95581	VK055_RS02520	504575	504898	+		lysozyme inhibitor
0.0307861	7.19964	0.349996	0.731193	0.837674	-8.13655	VK055_RS02525	504956	505612	+		pyridoxine/pyridoxamine 5'-phosphate oxidase
0.175626	8.53105	1.74559	0.101263	0.240504	-6.73719	VK055_RS02530	505737	507011	+		tyrosine--tRNA ligase
0.297299	5.37538	2.55743	0.0218346	0.0941538	-5.11674	VK055_RS02535	507073	507933	+		pyridoxal kinase
0.1625	6.67946	1.48281	0.158767	0.317492	-7.06522	VK055_RS02540	507976	508581	-		glutathione S-transferase
0.213233	8.10352	2.00901	0.0628293	0.17947	-6.31776	VK055_RS02545	508692	510197	-		dipeptide/tripeptide permease A
-0.356877	0.0240476	-1.09901	0.289039	0.466567	-6.2885	VK055_RS02550	510387	510644	+		hypothetical protein
-0.0589482	5.23141	-0.370393	0.716565	0.827937	-7.9278	VK055_RS02555	510804	511439	-		endonuclease III
-0.0011946	4.31655	-0.0098515	0.992269	0.996061	-7.84712	VK055_RS02560	511441	512139	-		electron transport complex subunit RsxE
0.105535	4.81925	0.79745	0.437594	0.599695	-7.59994	VK055_RS02565	512142	512762	-		electron transport complex subunit G
0.230886	4.96242	2.19857	0.0439641	0.143949	-5.71138	VK055_RS02570	512773	513825	-		electron transport complex subunit D
0.140573	6.43205	1.35855	0.194311	0.362837	-7.22151	VK055_RS02575	513826	515985	-		electron transport complex subunit RsxC
-0.086053	5.49445	-0.943776	0.360193	0.534724	-7.58739	VK055_RS02580	515978	516556	-		electron transport complex subunit RsxB
-0.196014	5.04302	-2.02004	0.0615549	0.177458	-6.06148	VK055_RS02585	516556	517137	-		electron transport complex subunit A
-0.292827	4.0085	-2.40587	0.0294405	0.115132	-5.14631	VK055_RS02590	517216	517656	-		membrane protein
-0.39901	3.12127	-2.32335	0.0345767	0.126087	-5.151	VK055_RS02595	517732	517947	-		nucleoid-associated protein
-0.0677305	4.54503	-0.734402	0.473994	0.635636	-7.57808	VK055_RS02600	518164	519534	-		aryl-phospho-beta-D-glucosidase
-0.130971	6.1453	-1.62181	0.125606	0.276989	-6.83787	VK055_RS02605	519978	521018	+		oxidoreductase
-0.196082	7.06168	-2.45849	0.0265512	0.107228	-5.47789	VK055_RS02610	521054	522055	-		adenosine deaminase
-0.157035	1.40127	-0.71306	0.486722	0.647291	-6.88522	VK055_RS02615	522213	523367	-		MFS transporter
-0.219497	4.13629	-1.60111	0.130136	0.282628	-6.56692	VK055_RS02620	523561	524025	+		HxlR family transcriptional regulator
-0.0991059	3.68648	-0.959425	0.352509	0.528429	-7.31763	VK055_RS02625	524269	524454	+		hypothetical protein
0.142391	3.01213	0.898666	0.382987	0.551222	-7.13363	VK055_RS02630	524464	524826	-		hypothetical protein
-0.107126	3.7492	-0.78378	0.445333	0.608185	-7.40651	VK055_RS02635	525086	525613	+		cytochrome b561
-0.634791	3.26024	-3.28296	0.00503809	0.0396319	-3.35326	VK055_RS02640	525718	525993	+		hypothetical protein
-0.519979	6.41189	-3.91715	0.00144904	0.0200911	-2.54438	VK055_RS02645	526018	527136	+		S-(hydroxymethyl)glutathione dehydrogenase/class III alcohol dehydrogenase
-0.354092	3.62853	-2.57953	0.0208963	0.0917341	-4.74472	VK055_RS02650	527206	529578	-		glucose dehydrogenase
-0.364007	0.502309	-0.92496	0.369585	0.541158	-6.45309	VK055_RS02655	529879	530802	-		LysR family transcriptional regulator
NA	NA	NA	NA	NA	NA	VK055_RS02660	530980	531600	-		protocatechuate 3,4-dioxygenase subunit alpha
NA	NA	NA	NA	NA	NA	VK055_RS02665	531597	532337	-		protocatechuate 3,4-dioxygenase subunit beta
0.0627383	2.53972	0.346546	0.733731	0.839361	-7.44241	VK055_RS02670	532577	533920	+		DUF1338 domain-containing protein
0.100325	4.815	1.09325	0.29148	0.469066	-7.32729	VK055_RS02675	533962	535467	+		carboxylesterase
0.397134	1.1044	1.20812	0.245646	0.420651	-6.15367	VK055_RS02680	535514	536602	-		alcohol dehydrogenase
0.24261	7.1989	3.66679	0.00227931	0.0256585	-3.0762	VK055_RS02685	537040	538695	+	mdoD	glucan biosynthesis protein D
0.238826	4.56523	2.19128	0.0445803	0.145469	-5.65037	VK055_RS02690	538749	539327	+		ribosomal-protein-L7/L12-serine acetyltransferase
-0.23481	2.53787	-1.16033	0.263994	0.439803	-6.76793	VK055_RS02695	539313	540293	-		hypothetical protein
-0.016139	4.13918	-0.124531	0.902543	0.947009	-7.79673	VK055_RS02700	540405	541409	+		dicarboxylate transporter/tellurite-resistance protein TehA
0.161931	4.32853	1.4909	0.156654	0.314959	-6.75004	VK055_RS02705	541406	542002	+		tellurite resistance methyltransferase TehB
-0.081938	6.98363	-1.10584	0.286163	0.463507	-7.55175	VK055_RS02710	542263	542931	+		hypothetical protein
0.0877087	1.73187	0.497585	0.62597	0.763757	-7.15487	VK055_RS02715	542978	543874	-		membrane protein
0.0407648	4.61207	0.395438	0.69807	0.814981	-7.79584	VK055_RS02720	544055	544924	+		AraC family transcriptional regulator
0.311108	1.09628	1.08897	0.293301	0.470715	-6.45998	VK055_RS02725	544901	546067	-		benzoate transporter
-0.0292534	5.0213	-0.375833	0.712287	0.825011	-7.91488	VK055_RS02730	546253	546822	+		XRE family transcriptional regulator
NA	NA	NA	NA	NA	NA	VK055_RS02735	546833	547051	-		hypothetical protein
-0.0575478	5.67698	-0.798777	0.436848	0.599366	-7.73412	VK055_RS02740	547034	548995	+		protease
4.25188	1.90419	19.1327	5.67788e-12	1.27833e-09	17.6639	VK055_RS02745	549008	549238	-		hypothetical protein
7.7298	5.3534	60.3567	2.2813e-19	5.39298e-16	32.8171	VK055_RS02750	549387	549689	-		hypothetical protein
NA	NA	NA	NA	NA	NA	VK055_RS02755	549785	549910	-		DUF2474 domain-containing protein
0.00056208	0.923737	0.00212503	0.998332	0.998755	-6.99193	VK055_RS02760	549910	550920	-		ubiquinol oxidase subunit II
0.4638	1.60185	1.83183	0.0868452	0.219787	-5.56581	VK055_RS02765	550920	552317	-		cytochrome ubiquinol oxidase subunit I
-0.0179341	5.62746	-0.212905	0.834259	0.905712	-8.01927	VK055_RS02770	553005	554417	+		GntR family transcriptional regulator
-0.754282	2.06642	-2.53408	0.0236182	0.0996138	-4.54223	VK055_RS02775	554722	555867	+		spermidine/putrescine ABC transporter substrate-binding protein
-1.05978	1.97311	-4.6411	0.00031738	0.00798166	-0.286135	VK055_RS02780	555884	556897	+		polyamine ABC transporter ATP-binding protein
-0.505739	1.02683	-1.66897	0.115792	0.262939	-5.77971	VK055_RS02785	556899	557828	+		ABC transporter permease
-0.659874	1.06429	-2.38456	0.0306926	0.118016	-4.53517	VK055_RS02790	557818	558624	+		spermidine/putrescine ABC transporter permease
-0.416627	3.22818	-3.34384	0.00442507	0.0365978	-3.17996	VK055_RS02795	558647	560074	+		1-pyrroline dehydrogenase
0.00516085	2.35035	0.0112173	0.991234	0.995444	-7.23317	VK055_RS02800	560416	560538	-		hypothetical protein
NA	NA	NA	NA	NA	NA	VK055_RS02805	560687	560884	+		hypothetical protein
-0.181177	4.38249	-1.77903	0.0954395	0.232097	-6.38584	VK055_RS02810	561022	561273	+		hypothetical protein
NA	NA	NA	NA	NA	NA	VK055_RS26380	561325	561417	-		hypothetical protein
-0.528967	3.17237	-4.86023	0.0002061	0.00590558	-0.14148	VK055_RS02815	561612	561785	+		DUF2566 domain-containing protein
-0.145199	4.9451	-1.57509	0.136026	0.290208	-6.74302	VK055_RS02820	561874	562623	+		alpha/beta hydrolase
0.405957	3.9766	3.61269	0.00254704	0.027307	-2.74187	VK055_RS02825	562637	564070	-		salicylaldehyde dehydrogenase
NA	NA	NA	NA	NA	NA	VK055_RS02830	564102	564227	+		hypothetical protein
0.0740837	6.43005	0.974052	0.345432	0.521123	-7.65618	VK055_RS02835	564340	565938	+		ABC transporter substrate-binding protein
0.341211	4.99797	3.54137	0.00294888	0.0296925	-3.11586	VK055_RS02840	565955	566188	+		hypothetical protein
0.150355	3.7615	1.09123	0.292339	0.469809	-7.11593	VK055_RS02845	566197	566646	-		membrane protein
0.00451633	4.20807	0.0334467	0.973758	0.986908	-7.77823	VK055_RS02850	566643	567161	-		acetyltransferase
0.0152831	3.5675	0.116125	0.90909	0.949663	-7.66772	VK055_RS02855	567324	567905	+		LacI family transcriptional regulator
-0.0878554	5.42152	-0.976814	0.344107	0.51972	-7.48711	VK055_RS02860	567971	569008	+		NADP-dependent oxidoreductase
0.597812	7.20368	4.53762	0.00044667	0.0095669	-1.37305	VK055_RS02865	569072	570007	-		pyrimidine-specific ribonucleoside hydrolase RihA
-0.688938	-0.50213	-2.19975	0.0438647	0.143922	-4.58555	VK055_RS02870	569969	570199	+		hypothetical protein
-0.0242325	6.62363	-0.239101	0.814254	0.894206	-8.12492	VK055_RS02875	570289	570588	+		hypothetical protein
-0.32445	4.729	-2.49041	0.0249327	0.103044	-5.12968	VK055_RS02880	570686	572392	-		amidohydrolase
-0.478051	4.68625	-2.49597	0.0254345	0.104721	-5.04962	VK055_RS02885	572579	574684	-		TonB-dependent receptor
-1.31639	4.35053	-2.45079	0.0340204	0.124785	-5.06988	VK055_RS02890	574943	576004	+		hypothetical protein
-0.0084774	6.65554	-0.10934	0.914378	0.952077	-8.18409	VK055_RS02895	576173	576394	+		membrane protein
0.133128	5.54439	0.910127	0.377431	0.54739	-7.58171	VK055_RS02900	576445	577899	-		amino acid permease
-0.138207	4.12653	-1.20748	0.245887	0.42091	-7.08055	VK055_RS02905	578089	578976	-		LysR family transcriptional regulator
-0.267587	1.73647	-1.57344	0.136406	0.290392	-6.02057	VK055_RS02910	579250	579801	+		adenylate kinase
-0.877078	-0.144897	-2.27161	0.0382147	0.134369	-4.41249	VK055_RS02915	579893	580900	+		alkane 1-monooxygenase
NA	NA	NA	NA	NA	NA	VK055_RS02920	580890	582011	+		hydrolase
NA	NA	NA	NA	NA	NA	VK055_RS02925	582036	583349	+		monooxygenase
-0.536624	-0.10231	-1.73989	0.102286	0.242168	-5.31609	VK055_RS02930	583367	584299	+		ABC transporter substrate-binding protein
NA	NA	NA	NA	NA	NA	VK055_RS02935	584311	584820	+		GNAT family acetyltransferase
-1.08775	-0.329186	-2.61345	0.019531	0.088113	-3.68754	VK055_RS02940	584830	585756	+		amino acid ABC transporter permease
0.146636	0.594831	0.513406	0.615124	0.753361	-6.73331	VK055_RS02945	585740	586519	+		arginine ABC transporter ATP-binding protein
0.0920516	0.379552	0.27534	0.786801	0.874881	-6.83355	VK055_RS02950	586531	587409	+		ABC transporter substrate-binding protein
-0.0543534	1.13773	-0.21385	0.833535	0.905549	-7.03989	VK055_RS02955	587487	588104	+		GST-like protein
0.263047	3.08574	1.78296	0.0947745	0.23083	-5.94375	VK055_RS02960	588175	588402	+		tautomerase PptA
-0.394454	2.76516	-2.12847	0.0502288	0.157564	-5.34156	VK055_RS02965	588582	588878	+		transcriptional regulator
-0.568755	3.12082	-3.73815	0.00196899	0.0235461	-2.33813	VK055_RS02970	588957	589403	+		hypothetical protein
-0.369421	0.249293	-0.887638	0.388883	0.555577	-6.53994	VK055_RS02975	589444	591060	-		porin
-0.19193	1.082	-0.876633	0.394467	0.559686	-6.65738	VK055_RS02980	591104	592486	-		sugar transporter
-0.172811	0.438134	-0.62484	0.541437	0.692498	-6.78411	VK055_RS02985	592510	594078	-		sugar hydrolase
1.23052	4.30144	5.67816	8.74264e-05	0.00341613	0.673915	VK055_RS02990	594283	595107	+		transcriptional activator RhaS
-0.16183	3.29342	-0.981022	0.342094	0.518119	-7.04262	VK055_RS02995	595162	595743	-		hypothetical protein
NA	NA	NA	NA	NA	NA	VK055_RS03000	595958	596659	+		ABC transporter substrate-binding protein
-0.572033	0.570776	-2.00306	0.0635263	0.180717	-5.07681	VK055_RS03005	596656	597624	+		ABC transporter substrate-binding protein
-0.294914	1.26508	-1.38137	0.187336	0.354573	-6.25955	VK055_RS03010	597682	599337	+		ABC transporter permease
0.207862	4.34155	2.03386	0.059991	0.174791	-5.80527	VK055_RS03015	599414	600259	+		N-hydroxyarylamine O-acetyltransferase
-0.122895	1.17	-0.460892	0.651468	0.781234	-7.03692	VK055_RS03020	600811	601491	-		respiratory nitrate reductase subunit gamma
-0.22614	0.117402	-0.880318	0.392531	0.558047	-6.534	VK055_RS03025	601488	602183	-		nitrate reductase
-0.205721	2.02527	-1.26203	0.22615	0.397485	-6.59172	VK055_RS03030	602183	603727	-		nitrate reductase subunit beta
-0.105437	1.9144	-0.498263	0.625503	0.763449	-7.13723	VK055_RS03035	603724	607464	-		nitrate reductase subunit alpha
-0.397388	-0.107767	-1.00973	0.328586	0.504376	-6.27279	VK055_RS03040	607579	608961	-		nitrate/nitrite transporter
-0.0262864	6.07796	-0.219426	0.829267	0.902819	-8.09566	VK055_RS03045	609136	609711	-		TetR family transcriptional regulator
0.26872	6.20782	3.1782	0.00621622	0.0453554	-4.04552	VK055_RS03050	609835	611334	+		MFS transporter
0.081661	2.20816	0.602628	0.555731	0.703856	-7.18888	VK055_RS03055	611329	612126	-		IclR family transcriptional regulator
-0.162896	1.82333	-0.659884	0.519302	0.674136	-7.02259	VK055_RS03060	612380	613498	+		muconate cycloisomerase
0.0907442	1.22887	0.371718	0.715285	0.827065	-7.14176	VK055_RS03065	613518	613808	+		muconolactone delta-isomerase
-0.481316	0.234434	-1.91562	0.0746158	0.200003	-5.17028	VK055_RS03070	613875	614801	+		catechol 1,2-dioxygenase
NA	NA	NA	NA	NA	NA	VK055_RS03075	614911	616293	+		benzoate 1 2-dioxygenase large subunit
NA	NA	NA	NA	NA	NA	VK055_RS03080	616293	616778	+		benzoate 1,2-dioxygenase small subunit
0.540073	0.26607	1.63885	0.12198	0.271143	-5.61745	VK055_RS03085	616788	617804	+		NADH oxidase
-0.197397	0.916383	-0.717324	0.484163	0.64453	-6.81144	VK055_RS03090	617814	618587	+	benD	1,6-dihydroxycyclohexa-2,4-diene-1-carboxylate dehydrogenase
0.38871	3.60629	2.8378	0.0124411	0.067689	-4.33336	VK055_RS03095	618584	619462	-		aromatic amino acid exporter
0.236511	6.71412	0.904095	0.386138	0.55407	-7.7728	VK055_RS03100	619688	620275	+		sulfate ABC transporter substrate-binding protein
0.456746	8.90337	1.34067	0.209813	0.378577	-7.28767	VK055_RS03105	620324	622735	+		formate dehydrogenase-N subunit alpha
0.443028	7.59162	1.3182	0.216958	0.387134	-7.34059	VK055_RS03110	622747	623631	+		formate dehydrogenase subunit beta
0.524768	7.20907	1.61649	0.137123	0.291248	-6.94437	VK055_RS03115	623624	624280	+		formate dehydrogenase-N subunit gamma
0.191007	-0.111146	0.490444	0.630981	0.766336	-6.88318	VK055_RS03120	624656	624841	-		hypothetical protein
-0.997387	0.829548	-4.57947	0.00035868	0.00856492	-0.131271	VK055_RS03125	625020	625838	-		polyphosphate kinase 2
NA	NA	NA	NA	NA	NA	VK055_RS03130	625906	626346	-		hypothetical protein
-0.360227	4.46137	-3.10412	0.00723433	0.0499327	-3.90779	VK055_RS03135	626611	627765	+		MFS transporter AraJ
NA	NA	NA	NA	NA	NA	VK055_RS03140	627772	628863	-		alkylhydroperoxidase domain protein
NA	NA	NA	NA	NA	NA	VK055_RS03145	628873	629859	-		luciferase
NA	NA	NA	NA	NA	NA	VK055_RS03150	629859	631475	-		ABC transporter ATP-binding protein
NA	NA	NA	NA	NA	NA	VK055_RS03155	631472	632320	-		peptide ABC transporter permease
NA	NA	NA	NA	NA	NA	VK055_RS03160	632317	633261	-		peptide ABC transporter permease
-0.309887	-0.491286	-0.902416	0.381056	0.549445	-6.29825	VK055_RS03165	633272	634894	-		ABC transporter substrate binding protein
0.0297703	5.26481	0.213421	0.833864	0.905684	-7.83536	VK055_RS03170	635064	636074	-		zinc-dependent alcohol dehydrogenase
NA	NA	NA	NA	NA	NA	VK055_RS03175	636164	636295	-		hypothetical protein
-0.639168	0.381251	-2.03004	0.0604198	0.175255	-4.93575	VK055_RS03180	636327	636926	+		pyrophosphatase
-0.118325	7.67204	-1.48584	0.157974	0.316349	-7.12601	VK055_RS03185	637115	638068	+		MarR family transcriptional regulator
0.357326	1.76212	1.89426	0.0775774	0.205023	-5.55935	VK055_RS03190	638105	639820	-		ABC transporter
-0.295504	-0.3734	-1.05833	0.306601	0.484246	-6.16568	VK055_RS03195	640218	640925	-		hypothetical protein
0.219219	5.10804	2.12181	0.0508644	0.158922	-5.82249	VK055_RS03200	641109	642806	-		NAD-dependent malic enzyme
NA	NA	NA	NA	NA	NA	VK055_RS03205	642863	642991	+		hypothetical protein
-0.239845	4.2323	-1.47004	0.162151	0.322121	-6.73583	VK055_RS03210	642988	643128	-		30S ribosomal protein S22
-0.264906	0.941483	-0.925633	0.369246	0.540829	-6.57989	VK055_RS03215	643306	644157	-		MBL fold metallo-hydrolase
-0.0211025	4.23565	-0.198615	0.845223	0.911044	-7.81083	VK055_RS03220	644271	645164	+		LysR family transcriptional regulator
-0.255362	2.43429	-1.57553	0.135924	0.290208	-6.23957	VK055_RS03225	645232	645477	-		hypothetical protein
-0.264899	0.87788	-1.19123	0.252015	0.427093	-6.33428	VK055_RS03230	645674	646588	-		NAD(P)-dependent oxidoreductase
0.00429361	0.643356	0.0151743	0.988093	0.993771	-7.05497	VK055_RS03235	647244	647429	+		hypothetical protein
NA	NA	NA	NA	NA	NA	VK055_RS03240	647796	648011	+		hypothetical protein
-0.805004	-0.102818	-3.69567	0.00214819	0.024828	-1.78682	VK055_RS03245	648035	648541	+		hypothetical protein
NA	NA	NA	NA	NA	NA	VK055_RS03250	648558	648740	+		hypothetical protein
-0.168	2.48082	-0.988544	0.338518	0.514469	-6.94869	VK055_RS03255	648780	650405	+		glycosidase
-0.990644	0.544846	-3.1812	0.00617816	0.0452873	-2.90963	VK055_RS03260	650402	651397	-		short-chain dehydrogenase
-0.413914	-0.527317	-0.991646	0.337051	0.513362	-6.19833	VK055_RS03265	651716	652162	-		DUF421 domain-containing protein
NA	NA	NA	NA	NA	NA	VK055_RS03270	652171	652674	-		hypothetical protein
-0.612624	1.3369	-2.46963	0.0259752	0.105963	-4.47911	VK055_RS03275	652819	653223	+		TIGR00156 family protein
-0.631408	0.41957	-1.90854	0.0755865	0.201609	-5.23792	VK055_RS03280	653239	653385	+		hypothetical protein
0.203133	4.08057	1.55377	0.141018	0.296854	-6.62217	VK055_RS03285	653509	653940	+		peroxiredoxin OsmC
-0.0181955	5.26645	-0.211838	0.835076	0.905775	-7.98573	VK055_RS03290	654045	654914	+		histidine kinase
0.305856	0.623892	0.96254	0.350994	0.526992	-6.47826	VK055_RS03295	654916	655602	-		amino acid ABC transporter substrate-binding protein
NA	NA	NA	NA	NA	NA	VK055_RS03300	655592	655774	-		hypothetical protein
-0.0614053	3.25905	-0.363326	0.721415	0.830902	-7.59305	VK055_RS03305	655824	656747	+		cobalt transporter
-0.296582	4.52348	-2.35706	0.0323837	0.121131	-5.36427	VK055_RS03310	656990	657907	+		hypothetical protein
-0.335927	2.50237	-1.48787	0.157442	0.315686	-6.2082	VK055_RS03315	658223	660523	+		hypothetical protein
0.0021606	3.76476	0.0161597	0.987319	0.993771	-7.78407	VK055_RS03320	660673	661554	+		LysR family transcriptional regulator
-0.606197	-0.266803	-1.99614	0.0643461	0.18261	-4.92415	VK055_RS03325	661913	663193	+		PTS cellbiose transporter subunit IIC
-0.534213	3.75767	-5.27646	9.21847e-05	0.00352317	0.565785	VK055_RS03330	663244	665856	+		alpha-L-rhamnosidase
-0.409253	3.07232	-3.29525	0.00488943	0.0387873	-3.34654	VK055_RS03335	665899	666843	+		AraC family transcriptional regulator
-0.76669	1.17131	-4.31382	0.00061043	0.0114984	-0.849912	VK055_RS03340	667030	668313	+		hypothetical protein
-0.0065052	-0.533878	-0.0151696	0.988096	0.993771	-6.84035	VK055_RS03345	668346	669311	+		esterase
NA	NA	NA	NA	NA	NA	VK055_RS03350	669337	669660	+		PTS sugar transporter subunit IIB
-0.072021	0.736146	-0.372404	0.714785	0.826689	-6.99769	VK055_RS03355	669670	669984	+		molecular chaperone TorD
0.478174	0.548031	1.49164	0.156462	0.314922	-5.84813	VK055_RS03360	670025	671431	-		MFS transporter
-1.08132	3.77747	-3.55478	0.00431126	0.0361412	-3.17352	VK055_RS03365	672019	672698	+		magnesium transport protein MgtC
-0.803918	4.80916	-4.67818	0.00035222	0.00845325	-0.887414	VK055_RS03370	672795	673856	+		ATPase
0.304879	6.11232	2.37881	0.0310392	0.118444	-5.48261	VK055_RS03375	673891	676068	-		catalase-peroxidase
-0.105591	3.82315	-0.887671	0.388688	0.555577	-7.33968	VK055_RS03380	676509	677141	+		lysine transporter LysE
-0.00596	3.54107	-0.0470487	0.963093	0.980514	-7.68211	VK055_RS03385	677363	679273	+		penicillin-binding protein 2
-0.0962309	2.76363	-0.640024	0.531783	0.683618	-7.24617	VK055_RS03390	679386	680123	+		GMP synthase
-0.143705	2.84482	-0.558406	0.584816	0.72821	-7.21868	VK055_RS03395	680120	682405	-		coenzyme PQQ biosynthesis protein PqqF
-0.181221	2.07663	-0.642554	0.530184	0.683094	-7.00084	VK055_RS03400	682405	683547	-		coenzyme PQQ synthesis protein E
0.791518	-0.505273	1.74923	0.100614	0.239408	-5.08636	VK055_RS03405	683534	683812	-		pyrroloquinoline quinone biosynthesis protein PqqD
0.0336994	1.75357	0.117591	0.907947	0.949367	-7.11171	VK055_RS03410	683815	684570	-		pyrroloquinoline quinone biosynthesis protein C
0.058883	2.48056	0.169751	0.867706	0.922951	-7.27591	VK055_RS03415	684564	685490	-		pyrroloquinoline quinone biosynthesis protein B
-0.0476415	0.877171	-0.106502	0.916598	0.953084	-6.84409	VK055_RS03420	685545	685616	-		coenzyme PQQ synthesis protein A
-0.189888	3.26449	-1.3245	0.205104	0.372973	-6.70009	VK055_RS03425	685753	686772	-		peptidase
0.0236127	1.44695	0.0961619	0.924661	0.958307	-7.16448	VK055_RS03430	687016	688008	+		alpha/beta hydrolase
0.251074	2.66596	1.76965	0.0970426	0.234224	-5.97056	VK055_RS03435	688095	688835	+		DNA-binding response regulator
-0.0028943	3.02693	-0.0227127	0.982178	0.991443	-7.58208	VK055_RS03440	688832	690175	+		two-component sensor histidine kinase
0.219538	2.60625	1.7597	0.0987693	0.237109	-6.02438	VK055_RS03445	690278	691468	+		cytochrome C biogenesis protein DipZ
0.106159	4.056	0.858954	0.403843	0.567758	-7.43884	VK055_RS03450	691645	692538	-		LysR family transcriptional regulator
-0.182533	6.96113	-0.635992	0.538659	0.690745	-7.96127	VK055_RS03455	692732	694204	-		2,4-diaminobutyrate decarboxylase
-0.185289	6.18346	-0.759997	0.463271	0.625813	-7.79503	VK055_RS03460	694223	695605	-		aspartate aminotransferase family protein
0.0511622	2.73705	0.333578	0.743302	0.845604	-7.46227	VK055_RS03465	695915	696850	-		thiamine biosynthesis protein
-0.152832	0.693641	-0.654411	0.522725	0.675997	-6.79268	VK055_RS03470	696875	697585	-		ABC transporter permease
0.30949	2.11082	1.60774	0.128669	0.280862	-6.01961	VK055_RS03475	697582	698310	-		nitrate/sulfonate/bicarbonate ABC transporter ATP-binding protein
-0.41408	2.65952	-2.88497	0.011307	0.0647995	-3.97897	VK055_RS03480	698307	699002	-		thiaminase II
0.0474895	4.00025	0.416493	0.68293	0.803207	-7.68281	VK055_RS03490	699419	700525	+		hypothetical protein
0.322388	1.60004	1.71651	0.106578	0.248718	-5.74749	VK055_RS03495	700563	701735	-		oxidoreductase
0.135661	0.813168	0.421862	0.679091	0.80002	-6.92797	VK055_RS03500	701749	702672	-		AP endonuclease
0.235429	4.5607	2.23993	0.0406163	0.137757	-5.58171	VK055_RS03505	702865	703905	-		LacI family transcriptional regulator
-0.467671	4.31335	-4.23594	0.00071427	0.0130636	-1.6062	VK055_RS03510	704303	705559	+		diguanylate cyclase
NA	NA	NA	NA	NA	NA	VK055_RS03515	705657	706967	-		guanine deaminase
-0.0476691	1.06817	-0.216528	0.831484	0.904222	-7.08792	VK055_RS03520	707069	708565	-		nitrate reductase
-0.705827	1.59586	-3.09173	0.00741988	0.0505493	-3.2762	VK055_RS03525	708710	709426	+		GntR family transcriptional regulator
-1.00888	1.81586	-3.85201	0.00155948	0.0206532	-1.77787	VK055_RS03530	709426	710169	+		Asp/Glu racemase
-1.14751	1.55652	-4.30676	0.00061916	0.0116167	-0.793455	VK055_RS03535	710182	711114	+		allantoinase
-0.440507	1.37831	-2.25905	0.0391504	0.135319	-4.91771	VK055_RS03540	711203	711994	-		membrane protein
0.103109	3.21058	0.721473	0.481681	0.642966	-7.35782	VK055_RS03545	712104	712871	+		AraC family transcriptional regulator
-0.47624	3.19573	-3.37728	0.00413135	0.0353219	-3.15422	VK055_RS03550	713074	713298	+		hypothetical protein
-0.237393	4.67109	-2.75606	0.0146739	0.0741221	-4.6706	VK055_RS03555	713461	714156	-		alpha/beta hydrolase
0.150048	2.76198	1.12026	0.280167	0.457084	-6.91894	VK055_RS03560	714488	715213	-		glutamine amidotransferase
-0.17678	4.06264	-1.69719	0.110244	0.253395	-6.4	VK055_RS03565	715333	716106	+		AraC family transcriptional regulator
NA	NA	NA	NA	NA	NA	VK055_RS03570	716888	717154	+		hypothetical protein
-0.248494	4.44559	-2.3289	0.0342059	0.125369	-5.41255	VK055_RS03575	717669	718079	-		ASCH domain-containing protein
NA	NA	NA	NA	NA	NA	VK055_RS03580	718026	718169	+		hypothetical protein
NA	NA	NA	NA	NA	NA	VK055_RS03585	718203	718370	+		hypothetical protein
0.563705	2.53736	3.10982	0.00715044	0.0495708	-3.42463	VK055_RS03590	718374	719648	-		beta-ketoacyl-[acyl-carrier-protein] synthase II
0.246601	2.23084	1.37713	0.188616	0.356569	-6.42968	VK055_RS03595	719668	721230	-		MFS transporter
-0.324628	2.27387	-2.0423	0.0590551	0.172877	-5.43147	VK055_RS03600	721227	722270	-		hemolysin D
0.580275	1.10878	2.26469	0.0387277	0.134733	-4.73765	VK055_RS03605	722254	722811	-		HxlR family transcriptional regulator
NA	NA	NA	NA	NA	NA	VK055_RS03610	722808	722930	-		hypothetical protein
-0.556422	3.46157	-4.65868	0.00030651	0.00787597	-0.576304	VK055_RS03615	723132	724250	+		aspartate-semialdehyde dehydrogenase
0.096891	0.593982	0.400342	0.694531	0.812607	-6.92943	VK055_RS03620	724288	724710	-		GNAT family N-acetyltransferase
NA	NA	NA	NA	NA	NA	VK055_RS03625	724796	725182	-		hypothetical protein
0.285622	0.700555	0.962583	0.350973	0.526992	-6.3988	VK055_RS03630	725179	726576	-		amidase
NA	NA	NA	NA	NA	NA	VK055_RS03635	726573	726758	-		hypothetical protein
-0.0176097	1.18477	-0.0669837	0.947477	0.973207	-6.97246	VK055_RS03640	726769	728355	-		gamma-glutamyltransferase
-0.0474516	4.12396	-0.350678	0.730692	0.837613	-7.72056	VK055_RS03645	728535	729374	+		RpiR family transcriptional regulator
-0.274868	3.85237	-1.64579	0.12053	0.268932	-6.41772	VK055_RS03650	729589	730374	+		amino acid ABC transporter substrate-binding protein
-0.194216	2.56208	-1.09936	0.288889	0.466485	-6.8902	VK055_RS03655	730384	731049	+		glutamine ABC transporter permease
-0.19779	1.89369	-1.23659	0.235196	0.408581	-6.50667	VK055_RS03660	731049	731705	+		amino acid ABC transporter permease
-0.719319	2.12674	-4.02641	0.00109251	0.0169357	-1.54212	VK055_RS03665	731686	732423	+		amino acid ABC transporter ATP-binding protein
0.215232	3.30817	1.58572	0.133591	0.287491	-6.37452	VK055_RS03670	732439	733680	+		aminotransferase V
-0.0378673	3.29722	-0.393764	0.69928	0.815854	-7.57131	VK055_RS03675	733677	734936	+		Zn-dependent hydrolase
-0.350723	1.08267	-1.48874	0.157216	0.315365	-6.05046	VK055_RS03680	734969	735946	-		diguanylate cyclase
-0.0359422	3.43342	-0.298253	0.769589	0.863231	-7.62217	VK055_RS03685	736115	737011	+		transcriptional regulator
-0.155052	6.71581	-1.34261	0.199305	0.366932	-7.24512	VK055_RS03690	737121	737609	+		E3 ubiquitin--protein ligase
NA	NA	NA	NA	NA	NA	VK055_RS03695	737732	738253	+		transcriptional regulator
NA	NA	NA	NA	NA	NA	VK055_RS03700	738310	739095	+		integrase
0.429813	4.06743	3.44925	0.00356344	0.0331001	-3.04411	VK055_RS03705	739291	740391	-		oxidoreductase
0.177291	2.33022	1.00439	0.331073	0.506488	-6.83652	VK055_RS03710	740499	742106	-		FAD/NAD(P) binding domain-containing protein
-0.206704	0.634812	-1.05153	0.309611	0.486936	-6.44472	VK055_RS03715	742382	743614	+		MFS transporter
-0.0794057	2.86622	-0.58073	0.570019	0.714646	-7.37007	VK055_RS03720	743611	744537	-		membrane protein
0.370425	3.43226	2.50265	0.0243368	0.101647	-4.91911	VK055_RS03725	744739	745839	+		spermidine/putrescine ABC transporter
0.0325436	2.86547	0.259958	0.79842	0.882786	-7.55375	VK055_RS03730	745815	746393	-		TetR family transcriptional regulator
0.0381738	1.47956	0.177934	0.861149	0.920323	-7.24363	VK055_RS03735	746735	747427	+		hypothetical protein
NA	NA	NA	NA	NA	NA	VK055_RS03740	747430	747618	+		hypothetical protein
-0.569225	3.79207e-05	-1.93639	0.0718341	0.195528	-5.15862	VK055_RS03745	747661	748140	+		type VI secretion system effector
NA	NA	NA	NA	NA	NA	VK055_RS03750	748128	748256	+		hypothetical protein
-0.168315	3.44871	-1.58086	0.134699	0.288824	-6.50371	VK055_RS03755	748332	748868	+		acetyltransferase
NA	NA	NA	NA	NA	NA	VK055_RS03760	748906	750162	-		oxalate/formate MFS antiporter
-0.06675	0.15547	-0.219286	0.829375	0.902819	-6.84983	VK055_RS03765	750397	750639	+		hypothetical protein
0.0379946	4.88193	0.438406	0.667321	0.79214	-7.85265	VK055_RS03770	750737	751789	-		LacI family transcriptional regulator
0.04249	2.37481	0.20781	0.838164	0.907538	-7.49061	VK055_RS03775	752007	752444	+	cmtB	PTS mannitol transporter subunit IIA
0.655277	1.51878	3.58355	0.00270411	0.0283718	-2.36645	VK055_RS03780	752456	752722	+		PTS ascorbate transporter subunit IIB
0.51019	3.19142	2.51532	0.0240389	0.100938	-4.88127	VK055_RS03785	752753	754015	+		PTS ascorbate transporter subunit IIC
0.225458	2.52188	1.04663	0.31186	0.488722	-7.00605	VK055_RS03790	754036	754716	+		allulose-6-phosphate 3-epimerase
0.425878	1.27679	1.61901	0.126211	0.277418	-5.96332	VK055_RS03795	754833	755303	+		PTS fructose/mannitol transporter subunit IIA
0.578211	0.0656846	1.61029	0.128111	0.280154	-5.64674	VK055_RS03800	755360	755671	+		PTS fructose transporter subunit IIB
-0.0670388	2.29427	-0.374581	0.713199	0.825662	-7.40472	VK055_RS03805	755714	756820	+		PTS fructose transporter subunit IIC
-1.09291	2.55205	-4.69108	0.00028747	0.00750399	-0.267142	VK055_RS03810	757026	757646	+		lysine transporter LysE
-0.071299	1.90537	-0.438481	0.667268	0.79214	-7.1999	VK055_RS03815	757704	758912	-		MFS transporter
-0.0654265	6.51604	-0.775551	0.450033	0.613003	-7.86123	VK055_RS03820	759016	759918	+		LysR family transcriptional regulator
-0.265378	4.20272	-2.54182	0.0225214	0.0960157	-4.98031	VK055_RS03825	759960	760847	-		LysR family transcriptional regulator
-0.717795	2.1644	-3.24761	0.00539161	0.041551	-3.18728	VK055_RS03830	761011	761802	+		MBL fold metallo-hydrolase
0.151317	1.03909	0.655251	0.522199	0.675997	-6.75504	VK055_RS03835	761907	762335	-		cell division protein DivIVA
-0.171448	-0.0257163	-0.455129	0.655515	0.784425	-6.68667	VK055_RS03840	762478	763590	-		peptidase M20
0.241328	-0.353213	0.712868	0.486837	0.647291	-6.45764	VK055_RS03845	763590	764345	-		hypothetical protein
-0.313837	0.819089	-1.51218	0.151207	0.308682	-5.92994	VK055_RS03850	764360	765439	-		aryldialkylphosphatase
NA	NA	NA	NA	NA	NA	VK055_RS03855	765443	766453	-		sugar ABC transporter permease
-0.620978	0.411425	-2.57335	0.0211544	0.0923528	-4.0617	VK055_RS03860	766463	767245	-		ABC transporter ATP-binding protein
-0.0790514	3.26229	-0.739271	0.471119	0.633158	-7.32496	VK055_RS03865	767590	768612	-		cytochrome-c peroxidase
NA	NA	NA	NA	NA	NA	VK055_RS03870	768776	768909	-		hypothetical protein
-0.816442	3.03774	-4.05325	0.00104265	0.0163233	-1.73784	VK055_RS03875	768958	769911	+		sugar ABC transporter substrate-binding protein
-0.55733	1.53572	-2.62479	0.0190938	0.0871487	-4.30825	VK055_RS03885	770613	771131	+		hypothetical protein
0.0386307	3.99856	0.29443	0.772453	0.864825	-7.76187	VK055_RS03895	772958	774136	-		cystathionine beta-lyase
0.211402	2.0728	1.44095	0.170085	0.33175	-6.32709	VK055_RS03900	774250	775369	-		GntR family transcriptional regulator
0.0622614	0.136735	0.211828	0.835084	0.905775	-7.01852	VK055_RS03905	775560	776840	-		transporter
-0.200049	2.18954	-1.06458	0.303854	0.480711	-6.79658	VK055_RS03910	777206	778144	-		LysR family transcriptional regulator
-0.0810768	3.03106	-0.580384	0.570247	0.714646	-7.42971	VK055_RS03915	778462	779466	-		ubiquinol oxidase subunit II, cyanide insensitive
-0.105848	1.65976	-0.567237	0.578919	0.72296	-7.14416	VK055_RS03920	779459	780877	-		cytochrome ubiquinol oxidase subunit I
-0.044289	1.20065	-0.230389	0.820893	0.897798	-7.07087	VK055_RS03925	781002	781523	-		carboxymuconolactone decarboxylase
-0.565601	-0.279654	-1.80499	0.0911248	0.225617	-5.21226	VK055_RS03930	781559	781882	-		thiol reductase thioredoxin
-0.18502	2.0927	-1.15601	0.265704	0.441475	-6.65109	VK055_RS03935	781910	782935	-		alcohol dehydrogenase
-0.186844	1.85755	-1.32696	0.20431	0.372389	-6.40839	VK055_RS03940	782932	784005	-		hypothetical protein
-0.78859	1.67099	-3.95819	0.00125542	0.0183893	-1.58896	VK055_RS03945	784002	784676	-		anti-ECFsigma factor, ChrR
-0.017153	2.52609	-0.127792	0.900006	0.945548	-7.469	VK055_RS03950	784730	785071	-		alkylhydroperoxidase
-0.177804	1.47749	-0.927773	0.36817	0.540425	-6.78442	VK055_RS03955	785099	785380	-		hypothetical protein
-0.215068	4.09602	-1.91005	0.0753781	0.201609	-6.08115	VK055_RS03960	785618	786580	+		LysR family transcriptional regulator
-0.347863	-0.682521	-0.613128	0.548949	0.698259	-6.33873	VK055_RS03965	786992	788548	+		AMP-dependent synthetase
-0.322746	-0.322857	-0.744694	0.46793	0.630485	-6.4047	VK055_RS03970	788545	790137	+		acyl CoA:acetate/3-ketoacid CoA transferase
NA	NA	NA	NA	NA	NA	VK055_RS03975	790149	790883	+		3-oxoacyl-ACP synthase
-0.153181	0.568185	-0.337609	0.740428	0.84396	-6.83391	VK055_RS03980	790895	792085	+		3-ketoacyl-CoA thiolase
0.0634051	-0.39006	0.122245	0.90433	0.94812	-6.67652	VK055_RS03985	792221	793558	+		MFS transporter
NA	NA	NA	NA	NA	NA	VK055_RS03990	793572	794450	+		calcium-binding protein
-0.0233361	0.950072	-0.0955016	0.925177	0.958632	-7.019	VK055_RS03995	794560	795897	+		MFS transporter
0.0376519	1.49969	0.19072	0.851295	0.913763	-7.14302	VK055_RS04000	795911	797086	+		glycerate kinase
0.193977	2.50959	1.09481	0.290815	0.468544	-6.86377	VK055_RS04005	797083	798240	+		sugar diacid utilization regulator
0.0877195	5.72419	0.949208	0.357513	0.532721	-7.54607	VK055_RS04010	798323	799198	-		6-phosphogluconate dehydrogenase
-0.134178	5.67558	-1.19772	0.249554	0.424879	-7.30381	VK055_RS04015	799310	800194	-		LysR family transcriptional regulator
-0.413417	0.177476	-1.43179	0.17265	0.336059	-5.87947	VK055_RS04020	800306	801049	+		membrane protein
-0.0901376	6.27023	-0.912233	0.376031	0.546199	-7.69384	VK055_RS04025	801055	801753	-		GntR family transcriptional regulator
0.249428	3.38212	1.77352	0.096379	0.233265	-6.16375	VK055_RS04030	802021	803553	+		PTS glucose transporter subunit IIBC
0.236375	3.96701	1.50817	0.152221	0.309549	-6.62875	VK055_RS04035	803565	804893	+		6-phospho-alpha-glucosidase
NA	NA	NA	NA	NA	NA	VK055_RS04040	805268	805381	-		hypothetical protein
-0.155527	1.47086	-0.77182	0.452174	0.61504	-6.88458	VK055_RS04045	805638	807083	+		MFS transporter
-0.0888457	1.0444	-0.268005	0.792335	0.878761	-7.00849	VK055_RS04050	807073	807516	+		PTS sugar transporter subunit IIA
NA	NA	NA	NA	NA	NA	VK055_RS04055	807746	807904	+		hypothetical protein
0.194314	3.10075	1.19974	0.24879	0.423885	-6.97812	VK055_RS04060	807933	808172	+		hypothetical protein
-0.0496196	0.995014	-0.207537	0.838373	0.907538	-7.18951	VK055_RS04065	808197	808337	+		hypothetical protein
-0.280656	2.46035	-1.67434	0.114718	0.261139	-6.09761	VK055_RS04070	808525	809460	+		hydrolase
0.0645953	5.1682	0.901792	0.381377	0.549573	-7.59338	VK055_RS04075	809494	811149	-		GGDEF domain-containing protein
-0.295974	0.0838929	-0.938314	0.362903	0.537437	-6.40375	VK055_RS04080	811446	811694	+		hypothetical protein
0.0761293	3.01824	0.494863	0.627845	0.764193	-7.34557	VK055_RS04085	811984	812202	+		hypothetical protein
-0.016641	4.46519	-0.133261	0.895753	0.943333	-7.77042	VK055_RS04090	812183	812965	+		type I methionyl aminopeptidase
-0.0160218	0.62788	-0.0599531	0.952982	0.976316	-6.96809	VK055_RS04095	813238	813480	-		hypothetical protein
NA	NA	NA	NA	NA	NA	VK055_RS04100	813926	814489	+		fimbrial protein
NA	NA	NA	NA	NA	NA	VK055_RS04105	814567	815262	+		fimbrial protein
-0.521665	0.467679	-1.70747	0.10828	0.250695	-5.51897	VK055_RS04110	815278	817779	+		fimbrial protein
NA	NA	NA	NA	NA	NA	VK055_RS04115	817767	818771	+		fimbrial protein
0.0751665	6.39584	1.0856	0.294743	0.472068	-7.52166	VK055_RS04120	818913	820205	+		hypothetical protein
-0.0341013	4.57126	-0.314111	0.75775	0.856315	-7.83849	VK055_RS04125	820222	821544	-		serine/threonine protein kinase
0.0644496	2.66055	0.387222	0.704014	0.818839	-7.44293	VK055_RS04130	821544	821810	-		transcriptional regulator
-0.0071094	1.80867	-0.0383504	0.969913	0.984488	-7.3173	VK055_RS04135	822075	822401	-		hydroxyisourate hydrolase
-0.290471	2.3774	-2.14008	0.0491365	0.156022	-5.37218	VK055_RS04140	822398	822898	-		OHCU decarboxylase
-0.288017	2.54852	-1.82899	0.0872893	0.219991	-5.89628	VK055_RS04145	822876	824255	-		xanthine permease
-0.170901	0.557906	-0.699301	0.495034	0.654874	-6.70653	VK055_RS04150	824601	825755	+		FAD-dependent urate hydroxylase
-0.330999	2.57288	-1.53725	0.144993	0.301192	-6.25145	VK055_RS04155	825736	826659	-		LysR family transcriptional regulator
NA	NA	NA	NA	NA	NA	VK055_RS04160	826785	827822	+		(2Fe-2S)-binding protein
-0.521219	-0.122046	-0.788876	0.444722	0.607877	-6.45826	VK055_RS04165	827834	828808	+		vanillate monooxygenase
0.122671	3.23418	0.98177	0.341737	0.518119	-7.12205	VK055_RS04170	828785	830023	-		MFS transporter
-0.299042	2.78615	-1.83477	0.0863885	0.219005	-5.8752	VK055_RS04175	830129	831073	+		AraC family transcriptional regulator
-0.217205	3.50005	-2.07314	0.0557444	0.167659	-5.71902	VK055_RS04180	831083	831838	-		glyoxalase-like domain protein
0.140943	3.85846	1.2009	0.248356	0.423723	-7.11298	VK055_RS04185	832015	832326	-		cupin
-0.0824786	3.50446	-0.855448	0.40572	0.569381	-7.40059	VK055_RS04190	832348	832611	-		hypothetical protein
NA	NA	NA	NA	NA	NA	VK055_RS04195	832893	833921	+		2-oxobutyrate oxidase
0.0432396	-1.94551	0.0683017	0.946445	0.972781	-6.46528	VK055_RS04200	833945	834751	+		NLPA lipoprotein
NA	NA	NA	NA	NA	NA	VK055_RS04210	835524	836195	+		metal ABC transporter permease
0.363284	3.61273	1.89258	0.0779683	0.205596	-5.98792	VK055_RS04215	836206	837264	-		nitronate monooxygenase
-0.170569	3.09344	-1.10827	0.285146	0.462644	-6.90236	VK055_RS04220	837354	838199	+		LysR family transcriptional regulator
-0.251216	1.63083	-1.31211	0.209149	0.378055	-6.40835	VK055_RS04225	838196	839353	-		MFS transporter
0.205301	2.32815	1.13258	0.275116	0.451648	-6.7249	VK055_RS04230	839561	839983	+		prolyl endopeptidase
0.438451	3.41584	2.70118	0.0163859	0.079026	-4.48143	VK055_RS04235	840139	841326	+		MFS transporter
-0.0680252	5.48501	-0.705902	0.491035	0.650878	-7.80945	VK055_RS04240	841555	841845	+		hypothetical protein
0.0459029	1.85744	0.230598	0.820733	0.897798	-7.20221	VK055_RS04245	842054	842815	+		trans-aconitate 2-methyltransferase
-0.110815	0.392351	-0.460105	0.65202	0.781234	-6.77576	VK055_RS04250	842976	843296	+		hypothetical protein
NA	NA	NA	NA	NA	NA	VK055_RS04255	843287	843667	+		decarboxylase
NA	NA	NA	NA	NA	NA	VK055_RS04260	843716	844198	-		Hcp1 family type VI secretion system effector
NA	NA	NA	NA	NA	NA	VK055_RS04265	844217	844411	-		hypothetical protein
-0.531723	0.0326809	-1.65259	0.119123	0.267067	-5.60939	VK055_RS04270	844416	845132	-		hypothetical protein
NA	NA	NA	NA	NA	NA	VK055_RS04275	845311	845490	+		hypothetical protein
-0.136893	5.47349	-1.31118	0.209455	0.378122	-7.14862	VK055_RS04280	845701	846147	-		GNAT family acetyltransferase
-0.0048187	5.37479	-0.0426488	0.966542	0.982544	-7.98396	VK055_RS04285	846401	847852	-		altronate oxidoreductase
-0.298401	2.19812	-1.75309	0.0999308	0.238406	-5.915	VK055_RS04290	847966	848496	-		N-acetyltransferase GCN5
0.0297879	5.90134	0.41681	0.682703	0.80314	-8.00276	VK055_RS04295	848574	849998	-		GGDEF domain-containing protein
0.074022	3.64018	0.675783	0.509433	0.666095	-7.50153	VK055_RS04300	850113	850482	-		DUF4186 domain-containing protein
0.0164186	5.50028	0.216446	0.831547	0.904222	-8.04034	VK055_RS04305	850482	851408	-		glutaminase
0.0501556	4.39905	0.530753	0.603336	0.743051	-7.72311	VK055_RS04310	851489	852874	-		succinate-semialdehyde dehydrogenase
-0.0250396	2.04277	-0.112329	0.912048	0.951282	-7.24831	VK055_RS04315	852979	853857	+		LysR family transcriptional regulator
-0.800271	0.40482	-2.17503	0.0459822	0.149009	-4.76497	VK055_RS04320	853811	854293	-		GCN5 family N-acetyltransferase
-0.0180907	4.01028	-0.194246	0.848582	0.911918	-7.77368	VK055_RS04325	854438	855382	+		L-lactate dehydrogenase
-0.0781961	5.57855	-1.04709	0.311589	0.488621	-7.50505	VK055_RS04330	855397	856158	-		DeoR family transcriptional regulator
0.26795	2.49848	2.0672	0.0563677	0.168782	-5.43985	VK055_RS04335	856160	857146	-		4-hydroxythreonine-4-phosphate dehydrogenase
0.275914	2.10961	1.48711	0.157641	0.315901	-6.27076	VK055_RS04340	857139	858374	-		membrane protein
0.445748	1.45941	2.20062	0.0437924	0.143785	-4.98121	VK055_RS04345	858549	859697	+		alcohol dehydrogenase
0.344645	1.16663	1.48695	0.157683	0.315901	-6.02231	VK055_RS04350	859712	860596	+		dihydrodipicolinate synthase family protein
0.343152	0.948776	0.9811	0.342057	0.518119	-6.54544	VK055_RS04355	860682	861632	+		hydroxyacid dehydrogenase
-0.0919833	1.30706	-0.321582	0.752194	0.85203	-7.0975	VK055_RS04360	861696	863015	+		MFS transporter
0.0797671	6.05026	0.942949	0.360603	0.535132	-7.62588	VK055_RS04365	863061	863855	-		phenazine biosynthesis protein PhzF family
-1.66997	5.23338	-3.71771	0.00402019	0.0350244	-3.19434	VK055_RS04370	864057	865256	+		sugar efflux transporter
-0.317773	4.66242	-3.40762	0.00388167	0.0345622	-3.33491	VK055_RS04375	865325	865993	-		stress protection protein MarC
-0.717212	0.89155	-2.01241	0.0624441	0.178714	-5.15325	VK055_RS04380	866037	866144	-		hypothetical protein
-1.29496	3.3688	-5.78162	3.71426e-05	0.002066	1.76107	VK055_RS04385	866255	866689	+		transcriptional regulator
-1.28106	3.28041	-3.85846	0.00217644	0.024976	-2.27597	VK055_RS04390	866710	867084	+		transcriptional regulator
-0.794615	2.39243	-3.63583	0.00242886	0.0265443	-2.31577	VK055_RS04395	867125	867343	+		hypothetical protein
-0.266128	4.3749	-2.25016	0.0398258	0.136453	-5.52201	VK055_RS04400	867392	868291	-		O-acetylserine/cysteine export protein
0.0417307	4.36002	0.292511	0.773891	0.86585	-7.75682	VK055_RS04405	868487	869683	+		MFS transporter
-0.0781005	3.38005	-0.550773	0.589875	0.732579	-7.46488	VK055_RS04410	869813	870295	+		DNA-binding protein
-0.759716	0.22172	-2.49768	0.0245774	0.102381	-4.16422	VK055_RS04415	870331	871029	-		ABC transporter ATP-binding protein
-0.456443	0.349429	-1.62222	0.125519	0.276981	-5.63402	VK055_RS04420	871039	871836	-		ABC transporter ATP-binding protein
-0.515063	-0.004656	-1.19698	0.249833	0.425048	-6.12614	VK055_RS04425	871836	872909	-		urea ABC transporter permease subunit UrtC
-0.284377	0.803661	-1.07687	0.298503	0.47472	-6.52246	VK055_RS04430	872909	874483	-		branched-chain amino acid ABC transporter permease
-0.828709	1.42854	-4.55687	0.00037518	0.00873825	-0.325681	VK055_RS04435	874545	875816	-		urea ABC transporter substrate-binding protein
-0.49297	2.66474	-2.95653	0.00977667	0.059414	-3.88389	VK055_RS04440	875988	877091	-		5-methyltetrahydropteroyltriglutamate--homocysteine methyltransferase
-1.36004	0.0466367	-3.66029	0.00230993	0.0257678	-1.84958	VK055_RS04445	877240	877638	-		rhodanese
0.18967	3.29146	1.16232	0.263212	0.438811	-6.82863	VK055_RS04450	877706	878803	+		transcriptional regulator FtrA
-0.149758	3.24626	-1.34214	0.199454	0.366932	-6.72586	VK055_RS04455	878772	878987	+		DUF4177 domain-containing protein
-0.814621	3.93301	-6.4182	1.13998e-05	0.00088897	2.7325	VK055_RS04460	879040	879480	-		acetyltransferase
-0.334887	4.09582	-2.12261	0.0507878	0.158885	-5.70207	VK055_RS04465	879735	880799	-		LacI family transcriptional regulator
-0.0999205	2.06528	-0.504039	0.621534	0.759921	-7.125	VK055_RS04470	880996	884103	+	lacZ	beta-D-galactosidase
-0.250549	-0.434673	-0.822713	0.423519	0.586697	-6.37754	VK055_RS04475	884158	885423	+	lacY	MFS transporter
0.437091	4.74821	4.72744	0.00026756	0.00718763	-0.652347	VK055_RS04480	885454	886542	-		hypothetical protein
0.648344	2.75605	3.99184	0.00117218	0.017763	-1.75083	VK055_RS04485	886629	886889	-		hypothetical protein
0.0502084	4.12568	0.445238	0.662487	0.789972	-7.65664	VK055_RS04490	887187	888047	+		class A beta-lactamase
-0.14555	5.23588	-1.4834	0.158612	0.317359	-6.92441	VK055_RS04495	888068	888829	-		DeoR family transcriptional regulator
0.755019	1.47124	2.83968	0.0123939	0.067561	-3.67453	VK055_RS04500	889090	889992	+		oxidoreductase
0.284744	1.68332	1.44685	0.168451	0.329787	-6.12433	VK055_RS04505	890004	891269	+		membrane protein
0.0343766	-0.538617	0.087838	0.931164	0.962725	-6.69168	VK055_RS04510	891262	891882	+		class II aldolase
0.573251	-0.455028	1.32807	0.203949	0.37213	-5.75855	VK055_RS04515	891887	892669	+		hypothetical protein
0.222947	1.91726	1.07775	0.298121	0.47472	-6.70255	VK055_RS04520	892727	894091	+		GntP family transporter
-0.195962	4.41687	-1.89514	0.0774532	0.204924	-6.18039	VK055_RS04525	894118	895044	-		AraC family transcriptional regulator
NA	NA	NA	NA	NA	NA	VK055_RS04530	895355	895966	+		helix-turn-helix transcriptional regulator
-0.0635734	2.83802	-0.428149	0.674608	0.796192	-7.42916	VK055_RS04535	896517	897734	+		diguanylate phosphodiesterase
-0.639493	3.62453	-3.81306	0.00168885	0.0215808	-2.31901	VK055_RS04540	897755	898267	-		competence protein ComA
-1.21034	5.76343	-4.82216	0.00054093	0.0107458	-1.29643	VK055_RS04545	898433	898906	-		heat-shock protein
NA	NA	NA	NA	NA	NA	VK055_RS04550	899352	899486	-		hypothetical protein
NA	NA	NA	NA	NA	NA	VK055_RS04555	899727	899849	+		hypothetical protein
-0.580829	-0.252659	-1.23977	0.234048	0.407129	-5.9053	VK055_RS04560	899917	900552	+		helix-turn-helix transcriptional regulator
NA	NA	NA	NA	NA	NA	VK055_RS04565	900549	900671	-		hypothetical protein
NA	NA	NA	NA	NA	NA	VK055_RS04570	900726	900854	-		hypothetical protein
-0.0095348	2.74981	-0.068341	0.946414	0.972781	-7.54089	VK055_RS04575	901026	901700	+		hypothetical protein
-0.351459	3.92711	-3.45111	0.0035498	0.0330383	-3.11798	VK055_RS04580	901751	902203	-		AraC family transcriptional regulator
-0.182486	2.30259	-1.19099	0.252106	0.427093	-6.72608	VK055_RS04585	902621	903007	+		hypothetical protein
0.137588	7.17488	1.76077	0.0985823	0.236935	-6.68225	VK055_RS04590	903085	905130	-		dipeptidyl carboxypeptidase II
0.0434571	6.95521	0.549515	0.590716	0.733198	-8.0037	VK055_RS04595	905261	906010	+		NAD(P)-dependent oxidoreductase
0.147425	5.60922	1.6221	0.125544	0.276981	-6.73007	VK055_RS04600	906102	906788	+		GntR family transcriptional regulator
-0.279508	4.58326	-1.80781	0.0906661	0.225023	-6.28563	VK055_RS04605	906839	907270	-		universal stress protein G
-0.0423933	5.81405	-0.263611	0.795907	0.881482	-7.96801	VK055_RS04610	907535	908998	-		D-mannonate oxidoreductase
-0.202871	2.41057	-1.34221	0.19943	0.366932	-6.55614	VK055_RS04615	909262	910545	-		MFS transporter
-0.516844	1.15994	-1.65256	0.119129	0.267067	-5.68317	VK055_RS04620	910659	910985	-		hypothetical protein
-0.136158	6.75931	-1.46404	0.163762	0.323967	-7.08023	VK055_RS04625	911130	911471	+		hypothetical protein
0.257568	4.96895	2.23389	0.0410901	0.138372	-5.65478	VK055_RS04630	911550	912110	+		spermidine N1-acetyltransferase
-0.197431	5.16061	-2.14918	0.048297	0.154289	-5.82949	VK055_RS04635	912104	912814	-		lipoprotein
0.102025	4.70601	0.968455	0.348128	0.523687	-7.39052	VK055_RS04640	912916	913185	+		hypothetical protein
0.316281	5.85693	1.50141	0.159785	0.31865	-6.9681	VK055_RS04645	913336	915771	+		dimethyl sulfoxide reductase subunit A
0.123906	2.12678	0.482485	0.636435	0.769842	-7.27429	VK055_RS04650	915782	916399	+		dimethylsulfoxide reductase, chain B
0.456018	4.43316	3.15814	0.006477	0.0464693	-3.79154	VK055_RS04655	916401	917258	+		dimethyl sulfoxide reductase
0.370802	4.0713	2.23268	0.0412545	0.138728	-5.53252	VK055_RS04660	917300	917908	+		DMSO reductase maturation protein DsmD
0.321483	4.46315	2.47874	0.0255131	0.104801	-5.00921	VK055_RS04665	918042	919337	+		voltage-gated ClC-type chloride channel ClcB
-0.226283	8.64944	-1.76599	0.0989125	0.237239	-6.7101	VK055_RS04670	919290	919985	-		dethiobiotin synthase
-0.480549	7.37694	-1.40342	0.190902	0.359023	-7.21332	VK055_RS04675	920113	921333	-		transcriptional regulator
-0.185976	4.63791	-1.90665	0.075847	0.202031	-6.1659	VK055_RS04680	921457	922359	-		LysR family transcriptional regulator
-0.230556	3.25558	-1.4778	0.160088	0.319096	-6.52686	VK055_RS04685	922490	923740	+		MFS transporter
0.14098	6.00223	1.63671	0.122431	0.271763	-6.7233	VK055_RS04690	924080	925567	+		carboxypeptidase M32
0.779014	-0.905905	1.80739	0.0907349	0.225076	-5.06364	VK055_RS04695	925732	926151	+		acid-shock protein
0.0258391	0.363556	0.0609737	0.95222	0.976199	-6.99407	VK055_RS04700	926335	926454	-		hypothetical protein
NA	NA	NA	NA	NA	NA	VK055_RS04705	926734	926877	-		hypothetical protein
-0.0768687	5.39259	-0.735722	0.473214	0.635071	-7.70777	VK055_RS04710	927090	927902	+		serine protease
-0.160535	1.69909	-0.723226	0.480634	0.642105	-6.92395	VK055_RS04715	927916	928032	+		hypothetical protein
0.179321	5.92251	1.25928	0.228446	0.400628	-7.32228	VK055_RS04720	928076	928405	-		spermidine export protein MdtI
0.0438439	6.24851	0.310728	0.760642	0.8579	-8.113	VK055_RS04725	928392	928754	-		multidrug transporter
-0.0647207	5.18208	-0.797657	0.437478	0.599695	-7.68374	VK055_RS04730	929197	930231	+	tqsA	pheromone autoinducer 2 transporter
-0.289349	0.977434	-1.1124	0.283423	0.460964	-6.41226	VK055_RS04735	930456	932111	+		malonate decarboxylase subunit alpha
NA	NA	NA	NA	NA	NA	VK055_RS04740	932111	932953	+		2-(5''-triphosphoribosyl)-3'-dephosphocoenzyme-A synthase
NA	NA	NA	NA	NA	NA	VK055_RS04745	932971	933270	+		malonate decarboxylase ACP
-0.0303236	0.73831	-0.139311	0.891052	0.940378	-6.96066	VK055_RS04750	933263	934096	+		biotin-independent malonate decarboxylase subunit beta
-0.113188	-0.590759	-0.340645	0.73808	0.842457	-6.60598	VK055_RS04755	934096	934896	+		malonate decarboxylase subunit gamma
-0.390873	1.10083	-1.51394	0.150763	0.308041	-5.96145	VK055_RS04760	935033	935992	+		transporter
0.00046434	2.73948	0.0029464	0.997688	0.998742	-7.48531	VK055_RS04765	935996	936613	+		malonate decarboxylase holo-ACP synthase
-0.0670547	2.98906	-0.43941	0.66661	0.791693	-7.47422	VK055_RS04770	936613	937515	+		malonate decarboxylase subunit epsilon
-0.069713	5.56168	-0.60875	0.551771	0.70053	-7.84824	VK055_RS04775	937505	938431	-		LysR family transcriptional regulator
0.339834	4.2356	2.13386	0.0497193	0.156835	-5.69905	VK055_RS04780	938589	940244	-		malate:quinone oxidoreductase
0.514026	8.2923	2.91279	0.0131292	0.0697468	-4.75264	VK055_RS04785	940509	941429	-		N-acetylmuramic acid 6-phosphate etherase
0.265693	2.60196	1.68455	0.112699	0.257163	-6.07725	VK055_RS04790	941593	941949	-		hypothetical protein
-0.0783476	6.06377	-1.02731	0.320508	0.496678	-7.55942	VK055_RS04795	942105	943721	+		two-component system sensor histidine kinase DcuS
0.138339	4.92524	1.63364	0.123081	0.272692	-6.63578	VK055_RS04800	943718	944437	+		response regulator
-0.0905495	3.47747	-0.784057	0.445176	0.608164	-7.3385	VK055_RS04805	944418	945368	-		thiamine biosynthesis protein ApbE
-0.0172121	4.38051	-0.163207	0.872527	0.926619	-7.82248	VK055_RS04810	945436	948213	-		flavocytochrome c
NA	NA	NA	NA	NA	NA	VK055_RS04815	948300	948431	-		hypothetical protein
-0.393453	2.41636	-1.77794	0.0956251	0.232331	-5.81304	VK055_RS04820	948931	950367	+		ABC transporter permease
0.0411592	2.64018	0.171069	0.866472	0.922844	-7.45924	VK055_RS04825	950422	952074	+		fumarate hydratase
NA	NA	NA	NA	NA	NA	VK055_RS04830	952246	952584	+		hypothetical protein
-0.599879	0.283025	-1.94633	0.0705359	0.193352	-5.14815	VK055_RS04835	952609	953853	+		mechanosensitive ion channel protein MscS
0.0306362	2.04622	0.175853	0.862755	0.921207	-7.27256	VK055_RS04840	954378	954767	-		4-carboxymuconolactone decarboxylase
0.0783253	3.31558	0.582119	0.569107	0.714102	-7.4287	VK055_RS04845	954760	955524	-		3-oxoadipate enol-lactonase
0.0621502	4.01315	0.556113	0.586309	0.729718	-7.60122	VK055_RS04850	955514	956866	-		3-carboxy-cis,cis-muconate cycloisomerase
-0.159845	5.03441	-1.68577	0.11246	0.256741	-6.57011	VK055_RS04855	956876	958078	-		acetyl-CoA acetyltransferase
-0.786161	0.311392	-2.11544	0.0514906	0.160186	-4.93759	VK055_RS04860	958089	958745	-		3-oxoadipate CoA-transferase
-0.957094	0.679197	-3.12414	0.00694401	0.0486859	-3.0105	VK055_RS04865	958756	959442	-		3-oxoadipate CoA-transferase subunit A
0.122907	4.93189	1.57556	0.135917	0.290208	-6.72856	VK055_RS04870	959612	960418	+		IclR family transcriptional regulator
-0.0547772	6.39004	-0.686684	0.502729	0.660617	-7.89165	VK055_RS04875	960415	960978	-		DNA endonuclease SmrA
0.221641	3.50456	1.36148	0.193402	0.362141	-6.72002	VK055_RS04880	961080	961988	-		transcriptional regulator
-0.213145	2.46356	-1.09586	0.29037	0.468236	-6.70699	VK055_RS04885	962155	963465	+		peptidase M20
-0.210465	2.33953	-1.08939	0.293122	0.470715	-6.63455	VK055_RS04890	963465	964910	+		amidohydrolase
0.0159422	1.12504	0.0480141	0.962337	0.980259	-6.96462	VK055_RS04895	965030	966556	+		p-aminobenzoyl-glutamate transporter
-0.445358	1.12529	-1.49016	0.156846	0.314959	-5.98934	VK055_RS04900	966589	966747	-		hypothetical protein
-0.0669599	5.08538	-0.41576	0.683881	0.803925	-7.91944	VK055_RS04905	967040	967555	+		methylated-DNA--protein-cysteine methyltransferase
-0.0377045	7.84431	-0.528217	0.605053	0.744777	-8.07694	VK055_RS04910	967750	968502	+		fumarate/nitrate reduction transcriptional regulator
0.117494	8.87873	1.51315	0.150962	0.308314	-7.08045	VK055_RS04915	968641	969591	+		universal stress protein E
0.239028	4.6614	2.8317	0.0125956	0.068179	-4.51261	VK055_RS04920	969701	969889	-		hypothetical protein
0.178448	8.6178	1.69001	0.111632	0.256087	-6.82092	VK055_RS04925	970038	971426	-		NAD(P) transhydrogenase subunit beta
0.208705	8.86359	2.16895	0.0465169	0.150022	-6.02908	VK055_RS04930	971437	972966	-		NAD(P) transhydrogenase subunit alpha
NA	NA	NA	NA	NA	NA	VK055_RS04935	972946	973089	+		hypothetical protein
NA	NA	NA	NA	NA	NA	VK055_RS04940	973164	973280	+		hypothetical protein
-0.281357	0.270538	-0.87239	0.396704	0.56173	-6.53851	VK055_RS04945	973309	973491	+		hypothetical protein
0.146228	7.36954	2.2672	0.0385407	0.134679	-5.83871	VK055_RS04950	973488	974438	+		hypothetical protein
-0.242618	3.64062	-1.57926	0.135067	0.289088	-6.49716	VK055_RS04955	974616	975998	+		arginine:ornithine antiporter
0.0967858	4.16283	0.93238	0.365861	0.538588	-7.34948	VK055_RS04960	976035	976757	+		dihydrofolate reductase FolM
-0.1484	3.24332	-0.924118	0.370009	0.541226	-7.22283	VK055_RS04965	976754	977089	-		membrane protein
0.074501	5.61734	0.894668	0.385053	0.553185	-7.62187	VK055_RS04970	977218	977937	+		DNA-binding response regulator
-0.387214	3.09992	-2.62303	0.0191611	0.0871931	-4.5226	VK055_RS04975	978180	978542	+		hypothetical protein
0.0544671	4.87241	0.684824	0.503869	0.661901	-7.69903	VK055_RS04980	978799	980100	+		two-component sensor histidine kinase
-0.124205	3.28819	-0.876642	0.394463	0.559686	-7.21868	VK055_RS04985	980176	981108	+		DNA replication terminus site-binding protein
0.0743912	2.83599	0.340216	0.738397	0.842457	-7.32981	VK055_RS04990	981098	982498	-		class II fumarate hydratase
0.265014	6.78046	3.27907	0.00505457	0.0396319	-3.81136	VK055_RS04995	982838	984484	-		fumarate hydratase
0.393097	6.87618	4.41442	0.0004987	0.0101632	-1.50015	VK055_RS05000	984686	985864	+		mannose-6-phosphate isomerase
0.266187	6.66056	3.44395	0.00360244	0.0333369	-3.4852	VK055_RS05005	985951	987528	+		hypothetical protein
-0.0573645	6.54854	-0.446699	0.661682	0.789411	-8.06504	VK055_RS05010	987568	988596	-		Mal regulon transcriptional regulator MalI
0.324114	4.61428	1.75286	0.101843	0.241603	-6.4162	VK055_RS05015	988769	990362	+		PTS sugar transporter subunit IIBC
0.0993282	1.77975	0.516023	0.613338	0.752413	-7.12158	VK055_RS05020	990414	991586	+		aminotransferase
-0.391741	4.45911	-3.39467	0.00398633	0.0350244	-3.30922	VK055_RS05025	991600	992628	-		magnesium transporter CorA
-0.115679	8.61393	-1.16516	0.262096	0.438031	-7.51404	VK055_RS05030	992940	993143	+		hypothetical protein
-0.365912	2.96186	-1.79551	0.0927691	0.227614	-6.07801	VK055_RS05035	993213	993731	-		hypothetical protein
0.360377	1.68973	1.73243	0.103639	0.244533	-5.83325	VK055_RS05040	993929	994282	+		membrane protein
0.0755125	5.66186	0.445845	0.662974	0.790154	-7.96382	VK055_RS05045	994386	995594	+		hypothetical protein
-0.0619595	3.84941	-0.3652	0.720054	0.830142	-7.72068	VK055_RS05050	995591	995824	+		SirA-like protein
0.0212121	2.20037	0.11508	0.909903	0.949883	-7.34578	VK055_RS05055	996075	996467	+		hypothetical protein
-0.0129337	0.955859	-0.0503738	0.960487	0.979583	-7.05107	VK055_RS05060	996502	996660	-		proteolipid membrane potential modulator
-0.117801	3.39269	-0.799276	0.436567	0.599155	-7.23691	VK055_RS05065	996943	997941	+		type I glyceraldehyde-3-phosphate dehydrogenase
-0.4856	3.43279	-3.16647	0.00636743	0.0460325	-3.60793	VK055_RS05070	997990	999429	-		aldehyde dehydrogenase
NA	NA	NA	NA	NA	NA	VK055_RS05075	999428	999565	+		hypothetical protein
0.30679	6.02672	2.84079	0.0123659	0.0675453	-4.63845	VK055_RS05080	999627	1000427	-		hypothetical protein
NA	NA	NA	NA	NA	NA	VK055_RS05085	1000808	1002133	+		MFS transporter
0.26622	1.47954	0.561975	0.583615	0.727327	-6.88034	VK055_RS05090	1002339	1003769	-		alanine glycine permease
-0.995943	0.572076	-1.63259	0.127191	0.279064	-5.56875	VK055_RS05095	1003779	1004774	-		succinylglutamate desuccinylase
-0.608456	1.346	-0.82674	0.426033	0.589317	-6.66629	VK055_RS05100	1004785	1006125	-		succinylarginine dihydrolase
-0.9339	0.906848	-1.43901	0.176077	0.340627	-5.91819	VK055_RS05105	1006147	1007613	-		N-succinylglutamate 5-semialdehyde dehydrogenase
-0.340903	0.114376	-0.600967	0.556909	0.704645	-6.4457	VK055_RS05110	1007604	1008629	-		arginine N-succinyltransferase
-1.87659	0.405885	-5.18887	0.000109	0.0040251	1.25112	VK055_RS05115	1008645	1009850	-		acetylornithine aminotransferase
NA	NA	NA	NA	NA	NA	VK055_RS05120	1010020	1010166	+		hypothetical protein
-0.155193	5.31189	-0.518961	0.614049	0.75252	-7.73632	VK055_RS05125	1010379	1011653	+		glutamate dehydrogenase
-0.20209	2.70282	-1.29975	0.213248	0.382362	-6.65149	VK055_RS05130	1011809	1012807	-		aldo/keto reductase
-0.079976	2.56279	-0.499596	0.624586	0.762863	-7.33712	VK055_RS05135	1012908	1013855	+		LysR family transcriptional regulator
-0.399192	1.65927	-1.89152	0.0779652	0.205596	-5.54039	VK055_RS05140	1013963	1014394	+		MarR family transcriptional regulator
-0.253293	3.21843	-1.72977	0.104126	0.244961	-6.15604	VK055_RS05145	1014394	1016046	+		MFS transporter
-0.367395	3.04962	-2.65034	0.0181435	0.0844317	-4.47853	VK055_RS05150	1016075	1017160	+		DSBA oxidoreductase
-0.12427	3.62423	-0.727345	0.478181	0.639197	-7.37033	VK055_RS05155	1017157	1018536	+		transporter
-0.0610381	3.88694	-0.483982	0.635367	0.769471	-7.59652	VK055_RS05160	1018552	1019211	+		O-methyltransferase
0.011694	8.2977	0.156611	0.877634	0.930579	-8.21115	VK055_RS05165	1019272	1023174	-		ATP-dependent helicase
0.121064	5.90207	1.25402	0.228968	0.401096	-7.26762	VK055_RS05170	1023379	1023984	+		azoreductase
-0.181888	4.56763	-1.61944	0.126118	0.277341	-6.6201	VK055_RS05175	1024021	1024428	-		hypothetical protein
-0.118414	4.80917	-1.17349	0.258843	0.434438	-7.22671	VK055_RS05180	1024440	1025036	-		phenylacetic acid degradation protein PaaY
0.0209287	4.7218	0.214813	0.832798	0.904957	-7.88847	VK055_RS05185	1025046	1025981	-		phenylacetic acid degradation operon negative regulatory protein PaaX
-0.0800925	2.26771	-0.484353	0.63511	0.769357	-7.28196	VK055_RS05190	1026072	1027388	-		phenylacetate-CoA ligase
-0.12932	1.42378	-0.662635	0.517587	0.673034	-6.94348	VK055_RS05195	1027415	1028620	-		beta-ketoadipyl CoA thiolase
NA	NA	NA	NA	NA	NA	VK055_RS05200	1028620	1029042	-		phenylacetic acid degradation protein
-0.20333	0.925793	-0.903114	0.380697	0.549445	-6.60408	VK055_RS05205	1029032	1030453	-		3-hydroxyacyl-CoA dehydrogenase PaaC
-0.0965133	-0.148393	-0.302572	0.766359	0.861675	-6.65372	VK055_RS05210	1030457	1031245	-		2-(1,2-epoxy-1,2-dihydrophenyl)acetyl-CoA isomerase
-0.560195	-0.477103	-1.2782	0.220547	0.391037	-5.93768	VK055_RS05215	1031248	1032015	-		2,3-dehydroadipyl-CoA hydratase
-0.291364	1.07747	-1.27251	0.222506	0.393505	-6.27058	VK055_RS05220	1032012	1033082	-		ferredoxin
NA	NA	NA	NA	NA	NA	VK055_RS05225	1033090	1033587	-		phenylacetate-CoA oxygenase subunit PaaJ
-0.514981	-0.925921	-0.89259	0.38613	0.55407	-6.1028	VK055_RS05230	1033599	1034354	-		phenylacetate-CoA oxygenase subunit PaaI
NA	NA	NA	NA	NA	NA	VK055_RS05235	1034362	1034649	-		phenylacetate-CoA oxygenase subunit PaaB
-0.150183	0.46835	-0.553625	0.587969	0.730596	-6.71697	VK055_RS05240	1034661	1035590	-		phenylacetate-CoA oxygenase subunit PaaA
-0.158886	3.24442	-1.03812	0.315612	0.491954	-7.02647	VK055_RS05245	1035877	1037922	+		bifunctional aldehyde dehydrogenase/enoyl-CoA hydratase
0.116163	1.13593	0.433329	0.670924	0.793652	-6.97813	VK055_RS05250	1038399	1040666	+	tynA	tyramine oxidase
0.171449	5.35036	1.69737	0.110208	0.253395	-6.60009	VK055_RS05255	1040669	1041619	-		alcohol dehydrogenase
0.221402	5.26237	1.98981	0.0651046	0.18366	-6.11117	VK055_RS05260	1041696	1042586	-		2-dehydropantoate 2-reductase
-0.526751	2.60152	-2.11444	0.0515771	0.160186	-5.3158	VK055_RS05265	1042711	1044210	-		aldehyde dehydrogenase
0.266362	0.533062	1.06686	0.302857	0.479701	-6.32739	VK055_RS05270	1044446	1045348	+		transcriptional regulator FeaR
-0.216756	5.02279	-2.59757	0.0201588	0.0894884	-5.0217	VK055_RS05275	1045349	1045672	-		hypothetical protein
-0.227559	3.90543	-2.3283	0.0342461	0.125419	-5.35788	VK055_RS05280	1045680	1045865	-		YnbE family lipoprotein
-0.0189913	7.57226	-0.260418	0.798071	0.882691	-8.1839	VK055_RS05285	1045862	1048501	-		hypothetical protein
-0.271734	3.71463	-1.75752	0.0991505	0.237239	-6.29577	VK055_RS05290	1048762	1049208	+		alkaline phosphatase
-0.33335	6.44117	-1.17386	0.265883	0.44155	-7.36394	VK055_RS05295	1049356	1050345	+		lactate dehydrogenase
-0.0497779	5.44783	-0.378516	0.710335	0.823758	-7.71307	VK055_RS05300	1050468	1050908	+		heat-inducible protein
0.426488	6.03327	2.9381	0.0109525	0.063808	-4.55232	VK055_RS05305	1050954	1051217	-		hypothetical protein
0.236946	7.25541	2.58863	0.0205213	0.0907619	-5.22158	VK055_RS05310	1051580	1055107	+		pyruvate:ferredoxin (flavodoxin) oxidoreductase
0.0386118	1.72162	0.218076	0.8303	0.903489	-7.23812	VK055_RS05315	1055464	1056588	+		porin
-0.0558555	1.20099	-0.220443	0.828489	0.902765	-7.05589	VK055_RS05320	1056732	1056944	+		KTSC domain-containing protein
0.264731	5.81218	2.30846	0.0355885	0.128217	-5.62459	VK055_RS05325	1057026	1057460	+		universal stress protein F
0.216629	5.97678	2.15155	0.0480799	0.153804	-5.96434	VK055_RS05330	1057694	1058629	+		tRNA 2-thiocytidine(32) synthetase TtcA
0.047658	5.24853	0.511123	0.616683	0.754621	-7.8737	VK055_RS05335	1058675	1060048	-		ATP-dependent RNA helicase
0.136987	5.3877	1.9276	0.0729992	0.197562	-6.24339	VK055_RS05340	1060574	1061557	-	zntB	zinc transporter ZntB
0.176947	7.7184	2.30422	0.0358818	0.128731	-5.78999	VK055_RS05345	1061837	1062580	+		DeoR family transcriptional regulator
0.213959	8.50969	1.78557	0.0948122	0.23083	-6.68215	VK055_RS05350	1062543	1063661	+		oxidoreductase
0.157105	5.27245	1.77337	0.0964042	0.233265	-6.50086	VK055_RS05355	1063898	1064092	+		hypothetical protein
-0.663015	2.25972	-3.36015	0.00427931	0.0361408	-2.97507	VK055_RS05360	1064205	1064951	-		membrane protein
-0.389112	1.64636	-1.75246	0.100042	0.238406	-5.77589	VK055_RS05365	1065202	1066581	-		aromatic amino acid transporter
0.317017	1.93249	1.21864	0.241745	0.416416	-6.52093	VK055_RS05370	1066916	1067395	+		AsnC family transcriptional regulator
0.55854	-0.339765	1.4214	0.175594	0.339972	-5.73044	VK055_RS05375	1067647	1068261	+		membrane protein
0.23109	1.35599	1.05043	0.310102	0.486936	-6.54656	VK055_RS05380	1068300	1069499	+		aromatic amino acid aminotransferase
-0.549932	1.06436	-2.05845	0.0572995	0.170085	-5.16871	VK055_RS05385	1069528	1070196	-		methionine ABC transporter permease
-0.978033	2.07254	-3.08736	0.0083652	0.0541049	-3.54703	VK055_RS05390	1070189	1071202	-		methionine ABC transporter ATP-binding protein
-0.687458	0.174458	-2.49409	0.0247521	0.102656	-4.1726	VK055_RS05395	1071211	1072017	-		methionine-binding protein
NA	NA	NA	NA	NA	NA	VK055_RS05400	1072238	1073413	+		aspartate aminotransferase
-0.578711	3.72208	-3.87727	0.00148098	0.0202372	-2.16965	VK055_RS05405	1073458	1074492	-		NADPH:quinone reductase
0.0790988	3.24626	0.597821	0.558851	0.706672	-7.38938	VK055_RS05410	1074581	1075129	+		TetR family transcriptional regulator
0.00602111	2.21991	0.0317343	0.975101	0.988058	-7.37532	VK055_RS05415	1075184	1076095	-		NmrA family protein
-0.799111	2.54216	-5.64113	4.63879e-05	0.00232498	1.59742	VK055_RS05420	1076088	1076954	-		MBL fold hydrolase
0.106	4.04104	0.951183	0.356542	0.53189	-7.3264	VK055_RS05425	1077045	1077968	+		LysR family transcriptional regulator
-0.0991694	4.49044	-0.835006	0.416776	0.580589	-7.49058	VK055_RS05430	1077988	1078893	-		transcriptional regulator
-0.207573	0.298531	-0.583332	0.568311	0.713672	-6.73201	VK055_RS05435	1079037	1079966	+		2'-hydroxyisoflavone reductase
NA	NA	NA	NA	NA	NA	VK055_RS05440	1079992	1080198	+		hypothetical protein
0.00599428	3.97868	0.0528415	0.958553	0.978243	-7.74747	VK055_RS05445	1080249	1081127	-		AraC family transcriptional regulator
0.705816	-0.74671	1.12536	0.278468	0.455412	-5.93612	VK055_RS05450	1081286	1082041	+		3-oxoacyl-ACP reductase
0.0550514	4.47783	0.551028	0.589704	0.732559	-7.7028	VK055_RS05455	1082046	1082639	-		TetR family transcriptional regulator
0.163606	4.97148	1.50762	0.152359	0.309603	-6.83446	VK055_RS05460	1082713	1083426	+		oxidoreductase
-1.04261	-0.197223	-3.54949	0.00290009	0.0293917	-2.04256	VK055_RS05465	1083493	1083987	-		hypothetical protein
NA	NA	NA	NA	NA	NA	VK055_RS05470	1084114	1084656	-		type VI secretion system-associated lipoprotein
0.273241	-0.292762	0.77498	0.45036	0.613003	-6.44858	VK055_RS05475	1084634	1085719	-		hypothetical protein
-0.367804	1.13967	-1.53622	0.145245	0.301192	-5.96359	VK055_RS05480	1085683	1087437	-		type VI secretion protein ImpG
-0.336897	2.55439	-2.14371	0.0488	0.155371	-5.38217	VK055_RS05485	1087517	1089109	-		type VI secretion-associated protein
-0.495859	3.46917	-3.3741	0.00415837	0.0354888	-3.21311	VK055_RS05490	1089106	1092555	-		type VI secretion protein VasK
-0.917953	2.8048	-4.4951	0.00042436	0.00933201	-0.795603	VK055_RS05495	1092545	1093678	-		hypothetical protein
-1.19394	0.0499866	-2.75583	0.0149118	0.0750033	-3.69439	VK055_RS05500	1093675	1093932	-		hypothetical protein
-0.397979	2.22953	-2.19507	0.0442583	0.144712	-5.27006	VK055_RS05505	1093975	1096374	-		hypothetical protein
-0.538958	-0.699583	-1.41571	0.177228	0.341596	-5.88228	VK055_RS05510	1096362	1096891	-		hypothetical protein
-0.82861	1.38236	-4.29165	0.0006383	0.0118815	-0.925523	VK055_RS05515	1096916	1097692	-		hypothetical protein
-0.321418	2.47683	-2.28116	0.037517	0.132778	-5.13386	VK055_RS05520	1097696	1100074	-		type IV secretion protein Rhs
-0.311574	2.03643	-1.74551	0.101278	0.240504	-5.90061	VK055_RS05525	1100067	1102721	-		ClpV1 family T6SS ATPase
0.164246	1.18165	0.639209	0.532299	0.683888	-6.98186	VK055_RS05530	1102986	1103477	-		type VI secretion system effector
-0.352895	1.18297	-1.49249	0.15624	0.314744	-6.04167	VK055_RS05535	1103482	1105188	-		membrane protein
-0.327481	0.0818616	-0.96618	0.349228	0.525009	-6.37446	VK055_RS05540	1105185	1105874	-		membrane protein
-0.941249	2.19883	-3.89186	0.00143747	0.0200743	-1.85163	VK055_RS05545	1105871	1107211	-		type VI secretion system-associated protein
-0.447305	3.70925	-3.52954	0.00302142	0.0300111	-2.93024	VK055_RS05550	1107224	1108768	-		EvpB family type VI secretion protein
NA	NA	NA	NA	NA	NA	VK055_RS05555	1108811	1109302	-		type VI secretion system-associated protein
NA	NA	NA	NA	NA	NA	VK055_RS05560	1109461	1109583	-		hypothetical protein
0.405422	1.38695	1.46839	0.162593	0.322458	-6.08431	VK055_RS05565	1109943	1110509	+		glutamine amidotransferase
-0.129578	5.86757	-1.00304	0.331768	0.507309	-7.56428	VK055_RS05570	1110708	1112240	-		phosphohydrolase
-0.316495	1.55923	-1.66276	0.117046	0.264814	-5.90966	VK055_RS05575	1112457	1113218	-		3-oxoacyl-ACP reductase
0.153665	2.29568	1.07746	0.298245	0.47472	-6.84093	VK055_RS05580	1113327	1114241	+		transcriptional regulator
0.132286	0.408862	0.545852	0.593169	0.734163	-6.85826	VK055_RS26335	1114784	1115050	-		ATP-binding protein
-0.094034	0.94115	-0.433453	0.670836	0.793652	-6.97898	VK055_RS05590	1115247	1115585	-		anti-anti-sigma factor
-0.133516	3.20113	-0.984344	0.340511	0.517	-7.16026	VK055_RS05595	1115575	1116789	-		transcriptional regulator
-0.279017	2.7702	-2.26533	0.0386799	0.134733	-5.20684	VK055_RS05600	1116798	1117697	-		hypothetical protein
-0.239202	0.934366	-0.814635	0.427988	0.591156	-6.782	VK055_RS05605	1117708	1118921	-		OpgC protein
-0.758656	1.4643	-3.31348	0.00470977	0.037902	-2.84071	VK055_RS05610	1119198	1121015	+		cellulose synthase
NA	NA	NA	NA	NA	NA	VK055_RS05615	1121012	1122343	+		hypothetical protein
-0.778376	-0.243916	-2.19135	0.0445737	0.145469	-4.56652	VK055_RS05620	1122340	1123887	+		hypothetical protein
-0.194416	2.28956	-1.35085	0.19671	0.365282	-6.47098	VK055_RS05625	1123872	1125266	+		hypothetical protein
NA	NA	NA	NA	NA	NA	VK055_RS05630	1125263	1125697	+		globin
-0.160967	1.81764	-1.00959	0.328653	0.504376	-6.73508	VK055_RS05635	1125700	1128393	+		hybrid sensor histidine kinase/response regulator
-0.0183491	1.59679	-0.106542	0.91656	0.953084	-7.20339	VK055_RS05640	1128383	1130581	+		glycoside hydrolase
-0.0123152	3.31906	-0.109027	0.914622	0.952077	-7.63838	VK055_RS05645	1130606	1131475	-		aldo/keto reductase
0.0806937	2.31699	0.641132	0.531082	0.683539	-7.24168	VK055_RS05650	1131554	1132756	-		MFS transporter
-0.239726	1.43325	-1.29856	0.213645	0.382908	-6.32203	VK055_RS05655	1132829	1133965	-		membrane protein
-0.152154	4.0552	-1.44346	0.169388	0.330662	-6.75634	VK055_RS05660	1134138	1135022	+		LysR family transcriptional regulator
NA	NA	NA	NA	NA	NA	VK055_RS05670	1135748	1135975	-		hypothetical protein
-0.818167	-0.252574	-2.77837	0.0140285	0.0721727	-3.62046	VK055_RS05675	1135975	1136223	-		hypothetical protein
-1.31156	-0.0451101	-2.57247	0.0223417	0.0957795	-4.02651	VK055_RS05680	1136607	1137656	-		hypothetical protein
-0.689501	-0.352737	-2.93226	0.0102715	0.0610864	-3.38226	VK055_RS05685	1137658	1138263	-		VgrG protein
NA	NA	NA	NA	NA	NA	VK055_RS05690	1138376	1138867	-		type VI secretion protein
0.534258	-1.06241	1.23503	0.235757	0.40935	-5.88236	VK055_RS05695	1139501	1139979	+		hypothetical protein
NA	NA	NA	NA	NA	NA	VK055_RS05700	1140895	1141125	+		hypothetical protein
0.10053	7.85087	1.64017	0.121704	0.27077	-6.90239	VK055_RS05705	1141149	1142765	-		peptide ABC transporter substrate-binding protein
NA	NA	NA	NA	NA	NA	VK055_RS05710	1142762	1142878	-		hypothetical protein
-0.34206	4.21228	-3.2817	0.00502735	0.0396155	-3.43968	VK055_RS05715	1142951	1143658	+		murein peptide amidase A
0.00157664	5.27783	0.0184617	0.985513	0.993075	-8.01188	VK055_RS05720	1143655	1144620	-		dipeptide epimerase
-0.0047637	6.15822	-0.0365327	0.971338	0.985301	-8.02054	VK055_RS05725	1144723	1145229	+		2-Cys peroxiredoxin
0.0218963	4.95834	0.211324	0.83547	0.905987	-7.91631	VK055_RS05730	1145300	1146352	-		AbrB family transcriptional regulator
0.167956	6.85871	1.99207	0.0648328	0.183331	-6.30082	VK055_RS05735	1146454	1147995	-		TyrR family transcriptional regulator
-1.35855	3.80032	-5.34781	0.00015066	0.00494781	0.258261	VK055_RS05740	1148168	1149481	-		6-phospho-beta-glucosidase
-0.134674	5.46779	-1.11099	0.284011	0.461367	-7.36107	VK055_RS05745	1149640	1150494	+		LysR family transcriptional regulator
-0.727753	6.38688	-3.58784	0.00390586	0.0346471	-3.43568	VK055_RS05750	1150584	1151645	-		hypothetical protein
-1.05	6.7722	-3.90304	0.00265233	0.0281603	-3.01054	VK055_RS05755	1151642	1153039	-		hypothetical protein
-1.36521	2.54837	-4.05751	0.00143233	0.0200743	-1.79	VK055_RS05760	1153142	1153360	-		phage shock protein D
-1.5225	4.72858	-4.19749	0.00168376	0.021574	-2.2712	VK055_RS05765	1153389	1153748	-		DNA-binding transcriptional activator PspC
-1.1713	4.04624	-3.69193	0.00346317	0.0324878	-2.95212	VK055_RS05770	1153748	1153972	-		phage shock protein B
-1.29989	6.33246	-4.14077	0.00192252	0.0231879	-2.61449	VK055_RS05775	1154028	1154696	-		phage shock protein PspA
-0.0027037	5.6804	-0.0343602	0.973042	0.986394	-8.06664	VK055_RS05780	1154864	1155838	+		phage shock protein operon transcriptional activator
-0.178624	2.40101	-0.981167	0.342025	0.518119	-6.94239	VK055_RS05785	1155829	1157220	-		MFS transporter
-0.451797	1.45825	-2.22626	0.0416958	0.139666	-4.91238	VK055_RS05790	1157246	1158415	-		amidohydrolase
0.401459	5.255	4.7372	0.00026246	0.0071316	-0.676939	VK055_RS05795	1158587	1160908	+		AraC family transcriptional regulator
0.0101967	4.32879	0.104955	0.917798	0.953284	-7.81059	VK055_RS05800	1160875	1161717	-		transcriptional regulator
-0.0710809	2.68104	-0.353957	0.728282	0.835757	-7.42114	VK055_RS05805	1161828	1162733	+		NAD-dependent dehydratase
-0.0081442	5.71231	-0.0984585	0.922868	0.956868	-8.02818	VK055_RS05810	1163067	1164710	+		peptide ABC transporter substrate-binding protein SapA
0.211332	4.47434	2.19071	0.0446286	0.14552	-5.62347	VK055_RS05815	1164707	1165672	+		antimicrobial peptide ABC transporter permease SapB
0.229198	3.9644	1.68882	0.111865	0.256124	-6.31268	VK055_RS05820	1165659	1166549	+		antimicrobial peptide ABC transporter permease SapC
-0.0769461	5.35196	-0.737051	0.472429	0.634197	-7.70047	VK055_RS05825	1166549	1167541	+		peptide ABC transporter ATP-binding protein
-0.104356	5.82753	-1.31216	0.209132	0.378055	-7.20612	VK055_RS05830	1167543	1168352	+		peptide ABC transporter ATP-binding protein
-0.15266	2.47631	-0.778309	0.448454	0.611387	-7.14021	VK055_RS05835	1168397	1169776	-		sulfonate ABC transporter substrate-binding protein
0.0289817	2.74989	0.147236	0.8849	0.937023	-7.51046	VK055_RS05840	1170024	1170566	+		hypothetical protein
0.155304	8.61013	2.46396	0.026267	0.106624	-5.49969	VK055_RS05845	1170765	1171553	+		enoyl-[acyl-carrier-protein] reductase
NA	NA	NA	NA	NA	NA	VK055_RS05850	1171632	1171745	-		hypothetical protein
-0.12408	0.65642	-0.483009	0.636042	0.769697	-6.96048	VK055_RS05855	1171744	1172901	+		hypothetical protein
0.289376	6.83038	2.36446	0.0321048	0.120707	-5.63314	VK055_RS05860	1172983	1174917	+		exoribonuclease 2
0.0232359	3.27981	0.149795	0.882916	0.935131	-7.59072	VK055_RS05865	1175076	1175255	+		hypothetical protein
0.0925683	6.0383	1.083	0.295859	0.473268	-7.48885	VK055_RS05870	1175327	1176076	+		DeoR family transcriptional regulator
NA	NA	NA	NA	NA	NA	VK055_RS05875	1176148	1176267	-		hypothetical protein
-0.0243868	6.66328	-0.210194	0.836336	0.906718	-8.12473	VK055_RS05880	1176352	1176570	+		lipoprotein
-0.133288	4.47039	-1.18338	0.25502	0.430005	-7.20063	VK055_RS05885	1176702	1177028	-		translation initiation factor
-0.0791447	5.07102	-0.623072	0.542567	0.693366	-7.80606	VK055_RS05890	1177028	1177765	-		orotidine 5'-phosphate decarboxylase
-0.130983	7.85874	-1.94284	0.0709891	0.19416	-6.43067	VK055_RS05895	1177957	1179126	-		lipopolysaccharide assembly protein LapB
-0.0951936	6.18232	-1.15591	0.265744	0.441475	-7.44703	VK055_RS05900	1179133	1179441	-		membrane protein
0.0455514	5.39609	0.538059	0.598406	0.73929	-7.84264	VK055_RS05905	1179577	1180344	-		phosphatidylglycerophosphatase B
0.0017214	7.5069	0.0283638	0.977745	0.990031	-8.2093	VK055_RS05910	1180508	1181110	+		GTP cyclohydrolase II
0.00860795	7.16917	0.122674	0.903989	0.94812	-8.17116	VK055_RS05915	1181157	1183829	-		aconitate hydratase
NA	NA	NA	NA	NA	NA	VK055_RS05920	1184105	1184221	+		hypothetical protein
-0.225678	7.64175	-1.2027	0.253113	0.427858	-7.48254	VK055_RS05925	1184218	1184385	-		hypothetical protein
-0.146824	5.65079	-1.61098	0.127959	0.279958	-6.75146	VK055_RS05930	1184631	1185605	-		LysR family transcriptional regulator CysB
-0.182911	9.42133	-2.40196	0.0296663	0.115613	-5.59476	VK055_RS05935	1185951	1188548	-		DNA topoisomerase I
-0.201292	2.47929	-1.36599	0.192015	0.360399	-6.59282	VK055_RS05940	1188648	1188824	-		hypothetical protein
-0.111606	7.19202	-1.27739	0.220825	0.39118	-7.38434	VK055_RS05945	1188955	1189206	+		hypothetical protein
0.0619403	6.86863	0.929441	0.367333	0.539699	-7.7256	VK055_RS05950	1189254	1190300	-		protease SohB
NA	NA	NA	NA	NA	NA	VK055_RS05955	1190345	1190560	-		hypothetical protein
0.359535	5.62522	4.87835	0.00019891	0.00573457	-0.443596	VK055_RS05960	1190555	1191316	+		NAD(P)-dependent oxidoreductase
0.292896	5.11355	4.07323	0.00099326	0.0158119	-2.01779	VK055_RS05965	1191313	1191903	+		cob(I)alamin adenolsyltransferase/cobinamide ATP-dependent adenolsyltransferase
0.0569149	6.24361	0.722491	0.481073	0.642336	-7.86447	VK055_RS05970	1191964	1192866	-		23S rRNA pseudouridylate synthase B
-0.250209	3.22006	-1.7885	0.0938455	0.229303	-6.05096	VK055_RS05975	1193147	1194043	-		LysR family transcriptional regulator
-0.0071429	-0.286047	-0.0235108	0.981552	0.991443	-6.82752	VK055_RS05980	1194155	1195063	+		metabolite transporter
0.00791612	6.85193	0.132039	0.896703	0.944024	-8.17017	VK055_RS05985	1195085	1195705	-		hypothetical protein
0.0842054	5.48597	1.17842	0.25693	0.432589	-7.33036	VK055_RS05990	1195722	1196585	-		phosphatase
0.346941	2.15115	1.86335	0.082049	0.21233	-5.60521	VK055_RS05995	1196874	1198436	+		anthranilate synthase component I
-0.272843	3.45672	-2.11317	0.0517014	0.160186	-5.56216	VK055_RS06000	1198436	1200031	+		bifunctional glutamine amidotransferase/anthranilate phosphoribosyltransferase
-0.0314763	5.5429	-0.300874	0.767629	0.86263	-7.94681	VK055_RS06005	1200035	1201393	+		bifunctional indole-3-glycerol phosphate synthase/phosphoribosylanthranilate isomerase
0.244687	4.78521	1.78904	0.0937543	0.229199	-6.30049	VK055_RS06010	1201403	1202596	+		tryptophan synthase subunit beta
0.560016	3.46272	2.90267	0.0109079	0.0636697	-3.98775	VK055_RS06015	1202596	1203405	+		tryptophan synthase subunit alpha
0.280926	2.36372	1.831	0.0869757	0.219787	-5.78288	VK055_RS06020	1203624	1204883	-		hydroxypyruvate reductase
0.195477	1.69347	0.941687	0.361228	0.535891	-6.72674	VK055_RS06025	1204886	1205974	-		tartrate dehydrogenase
-0.69501	-0.607064	-1.68242	0.113118	0.257869	-5.29313	VK055_RS06030	1205989	1207299	-		MFS transporter
-0.259806	3.1532	-2.01722	0.0618776	0.178171	-5.70589	VK055_RS06035	1207428	1208336	+		transcriptional regulator
-0.0447974	3.03684	-0.384354	0.706094	0.820378	-7.51553	VK055_RS06040	1208379	1208837	-		transcriptional regulator
-0.291845	1.98448	-1.42025	0.175924	0.340469	-6.30023	VK055_RS06045	1208912	1209859	+		alcohol dehydrogenase
-0.589819	1.64524	-2.75702	0.0146454	0.074057	-4.01348	VK055_RS06050	1209895	1210167	-		hypothetical protein
-0.670545	0.806846	-1.88297	0.0791846	0.207507	-5.26208	VK055_RS06055	1210286	1210993	+		short-chain dehydrogenase/reductase SDR
-0.55549	1.71869	-1.2117	0.247202	0.422396	-6.34871	VK055_RS06060	1211303	1213588	+		catecholate siderophore receptor Fiu
-0.289919	1.71324	-1.10357	0.287118	0.464576	-6.60935	VK055_RS06065	1213637	1214314	+		PKHD-type hydroxylase
0.523173	7.7691	2.43114	0.0333651	0.1232	-5.63956	VK055_RS06070	1214399	1215037	-		outer membrane protein OmpW
0.213489	3.03582	1.67076	0.115433	0.262388	-6.28746	VK055_RS06075	1215307	1215720	+		hypothetical protein
0.153165	6.03176	2.06309	0.0568034	0.169443	-6.12781	VK055_RS06080	1215746	1216489	+		hypothetical protein
0.146614	4.60546	1.21429	0.243353	0.417632	-7.16298	VK055_RS06085	1216544	1217083	+		intracellular septation protein A
-0.0695532	1.50882	-0.147273	0.885197	0.937128	-7.07234	VK055_RS06090	1217355	1219538	+		outer membrane receptor protein
0.198442	5.40267	1.97498	0.0669132	0.18682	-6.22086	VK055_RS06095	1219638	1220036	+		acyl-CoA thioesterase
0.0800987	4.90847	0.910844	0.376739	0.547059	-7.56553	VK055_RS06100	1220066	1220602	-		yfeABCD regulator yfeE
0.070176	5.92122	0.855693	0.405589	0.569366	-7.70783	VK055_RS06105	1220790	1221458	+		2-deoxyglucose-6-phosphatase
-0.0869906	4.20414	-0.859959	0.403307	0.567355	-7.44429	VK055_RS06110	1221608	1222369	+		2-deoxy-D-gluconate 3-dehydrogenase
-0.962711	3.54446	-3.26006	0.00669014	0.0474227	-3.53392	VK055_RS06115	1222461	1223051	+		membrane protein
-0.388154	5.86802	-2.01637	0.0669359	0.18682	-6.24055	VK055_RS06120	1223187	1224578	+		L-cystine transporter tcyP
-0.09976	5.19022	-0.948084	0.358067	0.533041	-7.51653	VK055_RS06125	1224638	1224877	-		cell division modulator
0.160935	2.85576	0.978156	0.343464	0.519369	-6.95888	VK055_RS06130	1225083	1227341	+		catalase HPII
0.0332928	3.77933	0.246874	0.808343	0.890093	-7.64591	VK055_RS06135	1227399	1228157	-		carbohydrate deacetylase
-0.37881	3.72315	-2.73422	0.0153332	0.0760516	-4.48045	VK055_RS06140	1228170	1229516	-		6-phospho-beta-glucosidase
-0.0237587	5.2463	-0.257976	0.799921	0.883651	-7.99034	VK055_RS06145	1229627	1230466	-		transcriptional regulator ChbR
0.929605	2.71307	5.08063	0.00013425	0.00459945	0.435357	VK055_RS06150	1230479	1230826	-		PTS N'-diacetylchitobiose transporter subunit IIA
0.925759	3.42202	6.2955	1.41497e-05	0.00101363	2.59165	VK055_RS06155	1230880	1232238	-		PTS N,N'-diacetylchitobiose transporter subunit IIC
1.12614	1.22993	5.42373	6.97111e-05	0.0030238	1.41855	VK055_RS06160	1232250	1232366	-		hypothetical protein
0.750731	4.30784	4.59733	0.00034982	0.00843848	-0.825614	VK055_RS06165	1232386	1232706	-		PTS sugar transporter subunit IIB
-0.0006688	8.82726	-0.0080897	0.993652	0.996644	-8.20968	VK055_RS06170	1232985	1233323	-		transcriptional regulator
-0.0642801	7.97768	-0.762614	0.457484	0.620851	-7.91494	VK055_RS06175	1233606	1234433	+		NAD(+) synthetase
-0.619594	4.63196	-2.71599	0.018257	0.0846265	-4.75383	VK055_RS06180	1234534	1235397	+		nucleotide excision repair endonuclease
6.06644	7.72954	68.014	3.80534e-20	1.79916e-16	35.6719	VK055_RS06185	1235485	1235967	-	spy	ATP-independent periplasmic protein-refolding chaperone
-0.264942	1.04936	-1.0532	0.308868	0.486444	-6.5785	VK055_RS06190	1236173	1236322	+		hypothetical protein
-0.362642	0.593121	-1.4395	0.170488	0.3324	-5.92604	VK055_RS06195	1236314	1237279	-		succinylglutamate desuccinylase
-0.85215	1.73013	-3.15914	0.00646384	0.0464453	-3.16101	VK055_RS06200	1237289	1238614	-		succinylarginine dihydrolase
0.364475	1.81089	2.12537	0.0505238	0.158257	-5.14766	VK055_RS06205	1238611	1240089	-		N-succinylglutamate 5-semialdehyde dehydrogenase
0.458654	0.939547	2.08437	0.0545812	0.165423	-5.03126	VK055_RS06210	1240086	1241120	-		arginine N-succinyltransferase
-0.770883	0.465846	-2.31727	0.0349863	0.126746	-4.50963	VK055_RS06215	1241117	1242337	-		acetylornithine aminotransferase
0.16102	6.17028	2.27778	0.0377625	0.13314	-5.7356	VK055_RS06220	1242776	1243582	+		exodeoxyribonuclease III
0.408383	2.79802	2.61665	0.0194064	0.0879706	-4.54136	VK055_RS06225	1243796	1244452	+		TVP38/TMEM64 family protein
0.410349	2.31853	1.75797	0.0990829	0.237239	-5.97771	VK055_RS06230	1244439	1245149	+		TVP38/TMEM64 family protein
0.452688	2.19396	1.94339	0.0709182	0.194152	-5.59588	VK055_RS06235	1245146	1245706	+		hypothetical protein
0.652476	3.66281	3.49406	0.00325239	0.0311619	-2.93924	VK055_RS06240	1245709	1246887	+		ABC transporter substrate-binding protein
0.396142	4.52839	2.57898	0.0209745	0.0919263	-4.98216	VK055_RS06245	1246860	1248395	+		thiamine ABC transporter permease
0.0721648	3.67633	0.518966	0.611333	0.750359	-7.596	VK055_RS06250	1248395	1249027	+		sulfate ABC transporter ATP-binding protein
0.333655	6.84	1.94861	0.0744995	0.199976	-6.39376	VK055_RS06255	1249121	1250428	+		sulfurtransferase
0.0849433	5.36901	0.9004	0.382093	0.550196	-7.56432	VK055_RS06260	1250480	1251103	-		membrane protein
-0.149268	2.40256	-0.88634	0.389381	0.555577	-6.97462	VK055_RS06265	1251190	1251600	+		CTP pyrophosphohydrolase
NA	NA	NA	NA	NA	NA	VK055_RS06270	1251702	1251827	-		hypothetical protein
0.287469	6.5595	3.47	0.00341469	0.032354	-3.44168	VK055_RS06275	1251783	1253126	+		glutamate dehydrogenase
0.0761104	6.11918	0.809542	0.43082	0.593838	-7.74948	VK055_RS06280	1253170	1254150	-		NAD(P)H quinone oxidoreductase
0.0896076	8.66606	1.13742	0.273151	0.449376	-7.5567	VK055_RS06285	1254329	1256275	-		DNA topoisomerase III
0.101461	8.16572	1.4482	0.16808	0.329334	-7.1775	VK055_RS06290	1256280	1257323	-		selenide,water dikinase SelD
-0.269042	7.0765	-1.59245	0.136474	0.290392	-6.93863	VK055_RS06295	1257549	1258295	+		acid phosphatase
0.0831633	6.03698	0.563254	0.582031	0.725889	-7.89995	VK055_RS06300	1259031	1259582	-		NAD(P)H nitroreductase
0.0205863	6.82948	0.3001	0.768207	0.862881	-8.12394	VK055_RS06305	1259748	1261601	+		signal peptide peptidase SppA
0.341875	4.69784	3.34656	0.00440041	0.0365743	-3.45001	VK055_RS06310	1261740	1262759	+		L-asparaginase 1
0.159382	4.06124	1.0908	0.292522	0.469943	-7.15667	VK055_RS06315	1262769	1263410	+		nicotinamidase/pyrazinamidase
0.75378	3.63813	3.9016	0.0014744	0.0202056	-2.18776	VK055_RS06320	1263581	1264834	+		chitinase
0.231522	6.15839	2.25349	0.0395716	0.136069	-5.80343	VK055_RS06325	1264995	1265339	+		HNH endonuclease
-0.399937	4.44303	-2.96691	0.00957237	0.0587006	-4.14428	VK055_RS06330	1265434	1265712	-		hypothetical protein
-0.139035	4.25398	-1.15381	0.266578	0.442394	-7.13769	VK055_RS06335	1265756	1266169	-		peptide-methionine (R)-S-oxide reductase
0.251639	13.5151	2.14165	0.0489914	0.155666	-5.94511	VK055_RS06340	1266508	1267503	+		glyceraldehyde-3-phosphate dehydrogenase
0.251855	6.67904	1.14791	0.274974	0.451646	-7.47423	VK055_RS06345	1267578	1268462	+		D-hexose-6-phosphate mutarotase
-0.0750304	6.05109	-0.952239	0.356024	0.531723	-7.62301	VK055_RS06350	1268519	1269373	-		hypothetical protein
0.0456885	9.3061	0.593156	0.561888	0.708239	-8.01977	VK055_RS06355	1269465	1270211	-		MltA-interacting protein MipA
0.142131	5.21916	1.34923	0.197217	0.365824	-7.06464	VK055_RS06360	1270628	1272562	+		serine protein kinase PrkA
0.218779	4.7954	1.62405	0.125124	0.276572	-6.64739	VK055_RS06365	1272648	1273931	+		hypothetical protein
-0.424309	4.73433	-3.18032	0.00618925	0.0452984	-3.78791	VK055_RS06370	1273977	1274540	-		hypothetical protein
-0.620676	0.486308	-1.93669	0.0717941	0.195528	-5.17402	VK055_RS06375	1274699	1275181	+		glutathione peroxidase
-0.129692	2.81526	-1.07906	0.297556	0.474444	-6.9586	VK055_RS06380	1275303	1275614	-		hypothetical protein
NA	NA	NA	NA	NA	NA	VK055_RS06385	1275682	1275801	+		hypothetical protein
0.00695842	3.64649	0.0543555	0.957367	0.978025	-7.71582	VK055_RS06390	1275871	1276752	-		LysR family transcriptional regulator
NA	NA	NA	NA	NA	NA	VK055_RS06395	1276928	1278145	+		MFS transporter
-0.159623	3.01049	-1.03265	0.318082	0.493727	-7.002	VK055_RS06400	1278142	1278891	-		oxidoreductase
0.0633062	2.55381	0.409832	0.687705	0.806626	-7.33424	VK055_RS06405	1279058	1279963	+		LysR family transcriptional regulator
-0.025776	4.2872	-0.193856	0.848881	0.911954	-7.81077	VK055_RS06410	1279970	1281235	-		DNA polymerase V subunit UmuC
0.251978	2.67882	1.17487	0.258304	0.434303	-6.78461	VK055_RS06415	1281238	1281657	-		DNA polymerase V
-0.51132	4.12051	-3.05129	0.00819041	0.0532855	-4.01343	VK055_RS06420	1281928	1282170	+		DNA-damage-inducible protein I
1.36956	3.42158	4.42212	0.0008448	0.0139341	-1.40076	VK055_RS06425	1282341	1283480	-		glycosyl transferase
0.275627	4.06467	2.45837	0.0265575	0.107228	-5.06717	VK055_RS06430	1283724	1284248	+		hypothetical protein
0.150744	3.36166	1.22975	0.237673	0.411191	-6.88406	VK055_RS06435	1284365	1284811	+		DUF441 family protein
-0.308923	4.93075	-2.56706	0.0214206	0.0929143	-5.04737	VK055_RS06440	1284795	1285586	-		AraC family transcriptional regulator
0.588297	1.83111	4.0885	0.00096292	0.0154666	-1.31349	VK055_RS06445	1285688	1286872	+		MFS transporter
-0.377565	4.77321	-2.91047	0.0107365	0.062999	-4.32978	VK055_RS06450	1286904	1287596	-		hypothetical protein
0.0883696	5.12574	0.986971	0.339263	0.515271	-7.46841	VK055_RS06455	1287742	1288251	+		hypothetical protein
0.042797	4.7023	0.3842	0.706205	0.820378	-7.83444	VK055_RS06460	1288238	1288594	+		MarR family transcriptional regulator
-1.36375	4.60607	-12.9238	1.50101e-09	2.83871e-07	11.978	VK055_RS06465	1288584	1288823	-		hypothetical protein
-0.0140406	6.51388	-0.182365	0.857731	0.918955	-8.1232	VK055_RS06470	1289124	1290137	+		diguanylate cyclase
0.243242	3.56639	2.04839	0.058387	0.171782	-5.77474	VK055_RS06475	1290195	1290296	+		hypothetical protein
-0.185987	3.99365	-1.50481	0.153074	0.310483	-6.71971	VK055_RS06480	1290488	1290613	+		hypothetical protein
-0.793349	4.56819	-6.0337	2.25939e-05	0.00142702	1.94655	VK055_RS06485	1290673	1290936	-		hypothetical protein
0.159989	5.5341	1.70594	0.108569	0.25101	-6.57571	VK055_RS06490	1291067	1291705	-		leucine efflux protein
1.00885	5.81876	8.05771	7.7166e-07	9.35489e-05	5.29655	VK055_RS06495	1291795	1292709	-		lipid A biosynthesis palmitoleoyl acyltransferase
NA	NA	NA	NA	NA	NA	VK055_RS06500	1292708	1292863	+		hypothetical protein
NA	NA	NA	NA	NA	NA	VK055_RS06505	1293171	1293290	-		hypothetical protein
-0.428573	3.41758	-2.66044	0.0177803	0.0834808	-4.63122	VK055_RS06510	1293371	1294414	-		L-asparaginase
-0.193586	4.63254	-2.03411	0.059963	0.174791	-5.89748	VK055_RS06515	1294717	1295925	+		phosphodiesterase
0.189111	5.09841	2.26862	0.0384358	0.134679	-5.61295	VK055_RS06520	1295999	1297783	+		DeoR family transcriptional regulator
-0.330336	6.53599	-3.32944	0.00455797	0.0372195	-3.7233	VK055_RS06525	1297790	1298680	-		LysR family transcriptional regulator
-0.0175176	2.40638	-0.118024	0.90761	0.949367	-7.42557	VK055_RS06530	1298801	1300309	+		3,4-dihydroxybenzoate decarboxylase
NA	NA	NA	NA	NA	NA	VK055_RS06535	1300364	1300507	+		hypothetical protein
-0.0782314	5.59475	-0.833854	0.417405	0.581294	-7.6946	VK055_RS06540	1300620	1301306	-		diguanylate phosphodiesterase
-0.2396	1.58274	-1.28528	0.218128	0.388152	-6.41129	VK055_RS06545	1301704	1301883	-		hypothetical protein
0.0354178	4.19039	0.415261	0.683812	0.803925	-7.73516	VK055_RS06550	1301923	1302555	-		DNA-binding protein
NA	NA	NA	NA	NA	NA	VK055_RS06555	1303122	1303319	+		hypothetical protein
0.0845176	4.30556	0.757501	0.460449	0.623248	-7.55309	VK055_RS06560	1303435	1304445	-		ubiquinol oxidase subunit II, cyanide insensitive
-0.390883	2.31697	-2.3078	0.035634	0.128217	-4.99586	VK055_RS06565	1304442	1305848	-		cytochrome ubiquinol oxidase subunit I
-0.110892	2.90551	-0.777524	0.448903	0.611761	-7.27496	VK055_RS06570	1305904	1306791	-		Mn-containing catalase
-0.611695	1.51626	-3.70211	0.00211998	0.0245668	-2.12975	VK055_RS06575	1306808	1307314	-		hypothetical protein
-0.398999	0.225266	-1.22971	0.237687	0.411191	-6.16031	VK055_RS06580	1307341	1307835	-		hypothetical protein
-0.542883	1.15969	-1.56578	0.138187	0.292588	-5.87218	VK055_RS06585	1307926	1308111	-		hypothetical protein
NA	NA	NA	NA	NA	NA	VK055_RS06590	1308331	1308483	+		hypothetical protein
-0.738134	1.67328	-3.54898	0.00290311	0.0293917	-2.37722	VK055_RS06595	1308733	1309926	+		glutathione-dependent formaldehyde dehydrogenase
-0.0272474	3.3153	-0.228452	0.822371	0.89878	-7.59159	VK055_RS06600	1310039	1310255	+		hypothetical protein
-0.261779	-0.184294	-0.865013	0.400614	0.565086	-6.40248	VK055_RS06605	1310409	1310585	+		hypothetical protein
-0.358657	-0.249094	-1.26566	0.224883	0.396291	-6.01408	VK055_RS06610	1310705	1311028	+		antibiotic biosynthesis monooxygenase
-1.16005	0.0291192	-4.36864	0.00054669	0.0108115	-0.385959	VK055_RS06615	1311021	1311413	+		amino acid-binding protein
-0.065892	4.57436	-0.67182	0.511883	0.668041	-7.63822	VK055_RS06620	1311410	1312123	+		transcriptional regulator
0.378805	9.15753	3.02113	0.00893789	0.0565707	-4.43249	VK055_RS06625	1312396	1313646	-		isocitrate dehydrogenase (NADP(+))
-0.112515	4.75848	-1.30923	0.210097	0.378704	-7.03423	VK055_RS06630	1313887	1314537	+		23S rRNA pseudouridine synthase E
-0.287864	3.94648	-1.74926	0.100609	0.239408	-6.23213	VK055_RS06635	1314554	1315012	+		NUDIX hydrolase
0.0261786	7.19622	0.360987	0.723127	0.832063	-8.12482	VK055_RS06640	1315069	1316175	+		tRNA 2-thiouridine(34) synthase MnmA
0.197803	5.78912	2.38961	0.0303912	0.117298	-5.47872	VK055_RS06645	1316230	1316871	+		lysogenization protein HflD
0.189027	6.34175	1.5271	0.147567	0.30414	-6.9685	VK055_RS06650	1316875	1318245	+		adenylosuccinate lyase
-0.0561063	2.45625	-0.377177	0.711309	0.824079	-7.37412	VK055_RS06655	1318300	1318662	-		cupin
-0.223026	3.09338	-1.61184	0.12777	0.279674	-6.30214	VK055_RS06660	1318746	1319552	-		AraC family transcriptional regulator
-0.173235	6.85063	-1.88473	0.0789316	0.207246	-6.48488	VK055_RS06665	1319835	1320506	+		DNA-binding response regulator
-0.107057	7.48312	-1.48446	0.158335	0.316938	-7.12183	VK055_RS06670	1320506	1321972	+		sensor protein PhoQ
-0.0603672	6.92601	-0.93657	0.36377	0.537744	-7.72593	VK055_RS06675	1322058	1323179	+		50S ribosomal protein L16 arginine hydroxylase
0.0019575	10.2063	0.0300558	0.976418	0.98918	-8.17442	VK055_RS06680	1323318	1324550	-		peptidase T
-0.117059	5.79029	-1.59927	0.130544	0.283254	-6.81745	VK055_RS06685	1324809	1325945	+		putrescine/spermidine ABC transporter ATP-binding protein
-0.0917122	4.32718	-0.945773	0.359206	0.533897	-7.3981	VK055_RS06690	1325929	1326786	+		spermidine/putrescine ABC transporter permease PotB
0.02777	4.59456	0.274367	0.787534	0.875284	-7.85902	VK055_RS06695	1326783	1327568	+		spermidine/putrescine ABC transporter permease PotC
-0.411691	7.19931	-5.54208	5.58039e-05	0.00263841	0.717101	VK055_RS06700	1327565	1328611	+		spermidine/putrescine ABC transporter substrate-binding protein
0.0855656	4.90073	1.11437	0.282604	0.460135	-7.30902	VK055_RS06705	1328652	1330379	-		aldehyde dehydrogenase
-0.0488274	4.56215	-0.545368	0.593494	0.734373	-7.76709	VK055_RS06710	1330376	1332004	-		long-chain-fatty-acid--CoA ligase
0.173932	0.653877	0.669134	0.513547	0.669807	-6.71286	VK055_RS06715	1332242	1334245	-		transketolase
0.57027	1.27754	3.02875	0.00843858	0.0544306	-3.37675	VK055_RS06720	1334265	1335215	-		transaldolase
0.860506	-0.587037	1.94848	0.0702583	0.193129	-4.91203	VK055_RS06725	1335246	1335704	-		ribose-5-phosphate isomerase
NA	NA	NA	NA	NA	NA	VK055_RS06730	1335733	1336107	-		glucitol/sorbitol-specific PTS family enzyme IIA component
0.326454	0.653502	1.07889	0.297631	0.474444	-6.3167	VK055_RS06735	1336109	1337128	-		2-keto-3-deoxygluconate permease
0.309131	4.22024	2.58437	0.020696	0.0911814	-4.88208	VK055_RS06740	1337221	1338939	-		PTS sugar transporter subunit IIBC
0.461328	4.68813	3.72701	0.00201446	0.023811	-2.68213	VK055_RS06745	1338975	1339982	-		4-hydroxythreonine-4-phosphate dehydrogenase
0.275261	4.47118	2.28234	0.0374316	0.132666	-5.46667	VK055_RS06750	1340225	1341019	+		triose-phosphate isomerase
0.020795	6.40956	0.259228	0.798973	0.88281	-8.09858	VK055_RS06755	1341055	1342017	+		transcriptional regulator
0.00148499	3.86194	0.0156167	0.987745	0.993771	-7.78009	VK055_RS06760	1342042	1342383	-		hypothetical protein
0.0624159	7.03874	0.925791	0.369166	0.540829	-7.75291	VK055_RS06765	1342474	1343304	-		NAD-dependent deacylase
0.0613757	7.12495	0.895916	0.384408	0.552593	-7.78781	VK055_RS06770	1343319	1344230	-		N-acetylglucosamine kinase
0.175621	7.20279	2.48567	0.0251669	0.10383	-5.45041	VK055_RS06775	1344279	1345523	-		lipoprotein transporter subunit LolE
0.106648	6.02039	1.39321	0.183799	0.349698	-7.14077	VK055_RS06780	1345523	1346224	-		ATPase
0.0608942	7.13175	0.757619	0.460381	0.623248	-7.90835	VK055_RS06785	1346217	1347416	-		transporter
NA	NA	NA	NA	NA	NA	VK055_RS06790	1347550	1347681	-		hypothetical protein
0.05963	7.53718	0.69467	0.49785	0.656761	-7.95519	VK055_RS06795	1347721	1351167	+		transcription-repair coupling factor
-0.48031	3.74391	-3.84107	0.00159477	0.0209446	-2.24299	VK055_RS06800	1351331	1352290	+		hypothetical protein
-2.17156	2.81754	-5.3169	0.00019228	0.00564672	0.37223	VK055_RS06805	1352419	1352676	-		multiple stress resistance protein BhsA
NA	NA	NA	NA	NA	NA	VK055_RS06810	1352774	1352929	+		hypothetical protein
-0.02737	5.96354	-0.30646	0.763454	0.859431	-8.0137	VK055_RS06815	1352926	1353561	+		TetR family transcriptional regulator
NA	NA	NA	NA	NA	NA	VK055_RS06820	1353614	1353736	-		hypothetical protein
-0.9667	3.75239	-2.33997	0.0393884	0.135735	-5.22663	VK055_RS06825	1353805	1355994	+		ligand-gated channel protein
0.0712444	5.71994	0.667836	0.514353	0.670297	-7.82262	VK055_RS06830	1356052	1356591	-		hypothetical protein
-0.019401	7.93119	-0.153963	0.879802	0.93246	-8.21151	VK055_RS06835	1356786	1358090	-		NADH dehydrogenase
-0.0059951	7.88997	-0.0969308	0.924061	0.957895	-8.21671	VK055_RS06840	1358336	1358878	-		hypothetical protein
0.0589666	7.28315	0.575115	0.573714	0.717598	-8.03682	VK055_RS06845	1358914	1359936	-		beta-N-acetylhexosaminidase
0.247753	6.63589	2.25789	0.0392379	0.135414	-5.83267	VK055_RS06850	1359948	1360775	-		thiamine kinase
0.109644	7.83765	0.976812	0.344171	0.51972	-7.72985	VK055_RS06855	1360756	1361403	-		penicillin-binding protein activator LpoB
0.127181	7.05977	1.11046	0.284307	0.461608	-7.55845	VK055_RS06860	1361416	1361790	-		membrane protein
0.0937026	7.69378	0.885663	0.389735	0.555809	-7.81382	VK055_RS06865	1361795	1362151	-		histidine triad nucleotide-binding protein
-0.349727	10.8208	-1.38786	0.193175	0.361859	-7.20759	VK055_RS06870	1362413	1363846	-		PTS glucose transporter subunit IIBC
0.0344189	5.07644	0.353303	0.728763	0.836105	-7.90914	VK055_RS06875	1364143	1364937	-		metal-dependent hydrolase
-0.0008114	5.40033	-0.007634	0.994009	0.99675	-8.00709	VK055_RS06880	1364948	1365952	-		DNA polymerase III subunit delta'
0.0952215	5.54602	1.10169	0.28791	0.465221	-7.41555	VK055_RS06885	1365949	1366590	-		thymidylate kinase
-0.0533401	5.85938	-0.498194	0.62555	0.763449	-7.96447	VK055_RS06890	1366580	1367602	-		cell division protein YceG
-0.0988937	4.68466	-0.860342	0.403102	0.567355	-7.57725	VK055_RS06895	1367604	1368413	-		aminodeoxychorismate lyase
0.223502	9.93298	2.0682	0.0562629	0.168575	-6.17352	VK055_RS06900	1368539	1369780	-		beta-ketoacyl-[acyl-carrier-protein] synthase II
-0.0335264	11.4445	-0.475351	0.641364	0.773052	-8.01129	VK055_RS06905	1369870	1370106	-		acyl carrier protein
0.113698	10.0807	1.6142	0.127255	0.279064	-6.89402	VK055_RS06910	1370317	1371051	-	fabG	beta-ketoacyl-ACP reductase
0.113033	8.76161	1.28111	0.219548	0.389649	-7.38192	VK055_RS06915	1371064	1371993	-		malonyl CoA-acyl carrier protein transacylase
0.0175013	8.30781	0.198393	0.845393	0.911044	-8.19951	VK055_RS06920	1372009	1372962	-		3-oxoacyl-ACP synthase III
0.0305545	10.3868	0.427583	0.675011	0.796469	-8.06811	VK055_RS06925	1373016	1374176	-		phosphate acyltransferase
0.0684322	9.83133	0.917697	0.373254	0.544085	-7.74553	VK055_RS06930	1374317	1374490	-		50S ribosomal protein L32
-0.0157111	10.9622	-0.227541	0.823066	0.89878	-8.11766	VK055_RS06935	1374507	1375028	-		hypothetical protein
0.233512	4.65865	2.40386	0.029556	0.115393	-5.28045	VK055_RS06940	1375170	1375754	+		septum formation inhibitor Maf
-0.0788276	6.55911	-1.01527	0.326026	0.501448	-7.65257	VK055_RS06945	1375792	1376787	-		23S rRNA pseudouridine(955/2504/2580) synthase
0.168044	8.79492	2.70487	0.0162651	0.0788649	-5.04081	VK055_RS06950	1377445	1380678	+		ribonuclease E
-0.0422385	4.55249	-0.460736	0.651577	0.781234	-7.76321	VK055_RS06955	1380717	1381652	-		LysR family transcriptional regulator
0.198593	2.13062	0.960487	0.351992	0.527821	-6.79966	VK055_RS06960	1381762	1382976	+		MFS transporter
0.266115	5.44683	2.41119	0.0291349	0.114315	-5.426	VK055_RS06965	1383029	1384564	-		lipid II flippase MurJ
0.295531	7.62304	3.75156	0.00191557	0.0231632	-2.92175	VK055_RS06970	1384676	1385599	-		virulence factor MviM
0.356762	7.68809	4.88986	0.00019449	0.00567622	-0.592254	VK055_RS06975	1385603	1386256	-		hypothetical protein
0.197179	7.73942	2.16374	0.0469801	0.150898	-6.04944	VK055_RS06980	1386266	1386850	-		alanine acetyltransferase
0.344952	3.8358	3.24721	0.00539601	0.041551	-3.49705	VK055_RS06985	1387080	1388288	+		MFS transporter
-0.0775398	5.57519	-0.961068	0.351709	0.527564	-7.55166	VK055_RS06990	1388402	1388962	+		lipoprotein
0.0126641	4.2447	0.0678064	0.94688	0.972805	-7.81845	VK055_RS06995	1389088	1390134	+		dihydroorotase
-0.526939	4.19819	-1.94474	0.0762317	0.202713	-6.05389	VK055_RS07000	1390207	1390458	+		XRE family transcriptional regulator
-0.573905	7.15865	-2.67808	0.0212302	0.0925126	-5.16618	VK055_RS07005	1390761	1391015	+	bssS	biofilm formation regulatory protein BssS
0.139232	6.33097	1.84665	0.0845599	0.216811	-6.46205	VK055_RS07010	1391141	1392259	+		N-methyltryptophan oxidase
-0.255322	0.999079	-0.830058	0.419482	0.582984	-6.6376	VK055_RS07015	1392331	1392444	+		DUF2770 domain-containing protein
-0.16613	4.94024	-0.817785	0.428667	0.59192	-7.61346	VK055_RS07020	1392430	1393494	-		sulfurtransferase
NA	NA	NA	NA	NA	NA	VK055_RS07025	1393592	1393708	-		hypothetical protein
-0.0705893	6.15289	-1.00608	0.330285	0.505531	-7.57914	VK055_RS07030	1393700	1394620	+		lipid A biosynthesis lauroyl acyltransferase
-0.49161	1.25646	-2.17574	0.0459202	0.14891	-4.93184	VK055_RS07035	1394792	1396018	+		MFS transporter
-0.150946	3.87618	-1.12591	0.277844	0.455179	-7.13387	VK055_RS07040	1396110	1396496	+		SecY/SecA suppressor protein
0.18347	0.87403	0.761072	0.458377	0.621688	-6.80046	VK055_RS07045	1396497	1396724	-		lipoprotein
-0.0269629	8.8725	-0.31406	0.757788	0.856315	-8.15919	VK055_RS07050	1396791	1399319	-		glucan biosynthesis glucosyltransferase H
-0.268455	8.25752	-3.34558	0.00440934	0.0365743	-3.76687	VK055_RS07055	1399312	1400865	-	mdoG	glucan biosynthesis protein D
0.110516	5.14797	1.09498	0.290743	0.468544	-7.35082	VK055_RS07060	1401117	1402277	+		glucans biosynthesis protein C
-0.123177	6.13709	-1.86472	0.0818457	0.212153	-6.46037	VK055_RS07065	1402312	1402905	-		hypothetical protein
0.0743695	5.41879	0.890348	0.387295	0.554719	-7.64179	VK055_RS07070	1402972	1403499	-		RNase III inhibitor
0.086823	6.50063	0.895202	0.384777	0.552956	-7.76062	VK055_RS07075	1403649	1404131	-		hypothetical protein
0.0672549	6.87288	0.730109	0.476538	0.638441	-7.90539	VK055_RS07080	1404235	1404789	-		molecular chaperone
0.0269631	5.54269	0.375333	0.712651	0.82523	-7.93098	VK055_RS07085	1404812	1405549	-		phosphatase
0.140348	4.99653	1.47955	0.159625	0.318575	-6.85335	VK055_RS07090	1405638	1406576	-		glyoxylate/hydroxypyruvate reductase A
NA	NA	NA	NA	NA	NA	VK055_RS07095
-0.538805	0.701083	-2.86422	0.0117929	0.0658437	-3.67202	VK055_RS26385
0.212053	4.88548	2.63591	0.0186744	0.0860167	-4.92985	VK055_RS07100	1407461	1408366	-		LysR family transcriptional regulator
-0.344944	0.0515291	-0.85994	0.403317	0.567355	-6.37434	VK055_RS07105	1408481	1409341	+		quercetin 2,3-dioxygenase
1.00305	1.41012	4.72376	0.00026951	0.007199	0.167132	VK055_RS07110	1409360	1410037	+		nicotinamidase
NA	NA	NA	NA	NA	NA	VK055_RS07115
-0.574691	6.77194	-4.27775	0.00076377	0.0134788	-1.92749	VK055_RS07120	1413201	1414328	-		hypothetical protein
-0.792848	3.1366	-1.75486	0.107183	0.249391	-6.0359	VK055_RS07125	1414375	1414725	-		hypothetical protein
NA	NA	NA	NA	NA	NA	VK055_RS07130	1414833	1415075	-		DNA-binding protein
NA	NA	NA	NA	NA	NA	VK055_RS07135	1415175	1415471	-		hypothetical protein
NA	NA	NA	NA	NA	NA	VK055_RS07140	1415522	1415812	-		hypothetical protein
-0.62115	4.79742	-5.64444	4.61039e-05	0.00232498	1.13053	VK055_RS07150	1416318	1417166	-		hypothetical protein
-0.278096	8.18207	-2.89062	0.0111781	0.0645674	-4.68302	VK055_RS07155	1417200	1418423	-		integrase
-1.19486	1.26354	-4.65108	0.00031116	0.0079521	-0.146578	VK055_RS07160	1419005	1419649	-		DSBA oxidoreductase
-1.42673	5.19245	-4.75598	0.00060147	0.0114666	-1.2418	VK055_RS07165	1419887	1420675	-		phosphate starvation protein PhoH
-1.68353	5.47425	-2.86351	0.0170938	0.0812255	-4.60911	VK055_RS07170	1421180	1422463	-		peroxidase
-2.12306	5.28415	-3.20397	0.00960162	0.0588037	-3.9497	VK055_RS07175	1422468	1423595	-		iron uptake system protein EfeO
-1.86841	3.76115	-2.17372	0.0552156	0.166947	-5.34478	VK055_RS07180	1423647	1424477	-		iron permease
-0.0749196	2.5626	-0.513446	0.615096	0.753361	-7.34197	VK055_RS07185	1424748	1425932	+		nucleoside transporter
0.137492	5.32539	1.52552	0.147872	0.304523	-6.887	VK055_RS07190	1425964	1426398	-		hypothetical protein
-0.422955	4.68118	-3.11877	0.00702073	0.0489587	-3.9016	VK055_RS07195	1426533	1428041	-		sodium:proline symporter
-0.347578	5.87719	-0.776371	0.455596	0.619338	-7.6464	VK055_RS07200	1428463	1432425	+	putA	trifunctional transcriptional regulator/proline dehydrogenase/L-glutamate gamma-semialdehyde dehydrogenase
0.26664	4.6818	2.36304	0.0320088	0.120641	-5.39302	VK055_RS07205	1432611	1433006	+		hypothetical protein
0.0302747	6.78375	0.28345	0.780695	0.870754	-8.1193	VK055_RS07210	1433003	1433641	-		transcriptional regulator
-1.08935	-0.146914	-3.89437	0.00143013	0.0200743	-1.36628	VK055_RS07215	1433926	1435017	+		pyrimidine monooxygenase RutA
NA	NA	NA	NA	NA	NA	VK055_RS07220	1435017	1435727	+		peroxyureidoacrylate/ureidoacrylate amidohydrolase RutB
NA	NA	NA	NA	NA	NA	VK055_RS07225	1435720	1436112	+		aminoacrylate peracid reductase
NA	NA	NA	NA	NA	NA	VK055_RS07230	1436109	1436912	+		pyrimidine utilization protein D
NA	NA	NA	NA	NA	NA	VK055_RS07235	1436909	1437499	+		nitroreductase family protein
NA	NA	NA	NA	NA	NA	VK055_RS07240	1437510	1438004	+		FMN reductase
0.418776	0.845834	1.77576	0.0959962	0.232754	-5.5205	VK055_RS07245	1438026	1439348	+		pyrimidine utilization transport protein G
-0.0881302	4.10138	-1.04449	0.312752	0.489308	-7.29002	VK055_RS07250	1439561	1440499	-		eamA-like transporter family protein
0.383312	2.89604	2.76619	0.0143771	0.0732236	-4.28393	VK055_RS07255	1440662	1440835	-		hypothetical protein
NA	NA	NA	NA	NA	NA	VK055_RS07260	1440923	1441054	+		hypothetical protein
0.300734	8.0963	3.86061	0.00153229	0.0206331	-2.70061	VK055_RS07265	1441271	1441867	+		NAD(P)H:quinone oxidoreductase
0.00911644	7.59646	0.119295	0.90662	0.948971	-8.19839	VK055_RS07270	1441888	1442115	+		hypothetical protein
0.360684	6.69861	3.68382	0.00220104	0.0250618	-3.00263	VK055_RS07275	1442184	1443431	-		bifunctional glucose-1-phosphatase/inositol phosphatase
0.0455402	3.39015	0.31167	0.759568	0.857147	-7.57891	VK055_RS07280	1443584	1444033	+		transcriptional regulator
-0.77237	0.978932	-2.63565	0.0186842	0.0860167	-4.02744	VK055_RS07285	1444149	1444937	+		SDR family oxidoreductase
-0.253474	4.81958	-2.30393	0.0359019	0.128731	-5.51053	VK055_RS07290	1444958	1445179	-		hypothetical protein
0.23632	0.680985	0.699772	0.494748	0.654679	-6.66658	VK055_RS07295	1445436	1445558	+		hypothetical protein
0.124877	2.76804	0.973008	0.345933	0.521714	-7.06148	VK055_RS07300	1445677	1447068	-		putrescine importer PuuP
-0.404836	2.68848	-2.29116	0.0367997	0.131115	-5.12898	VK055_RS07305	1447422	1448843	-		gamma-glutamylputrescine synthetase
-0.168366	4.33848	-1.80901	0.0904722	0.224896	-6.33567	VK055_RS07310	1449057	1449821	+		gamma-glutamyl-gamma-aminobutyrate hydrolase
-0.0578491	4.43554	-0.522086	0.609212	0.748532	-7.78342	VK055_RS07315	1449847	1450404	+		XRE family transcriptional regulator
-2.41288	0.590731	-5.85072	3.31953e-05	0.00191399	2.35896	VK055_RS07320	1450725	1452212	+		aldehyde dehydrogenase PuuC
-0.930159	0.2678	-2.14115	0.0494228	0.156302	-4.81485	VK055_RS07325	1452215	1453495	+		oxidoreductase
0.568671	5.37019	3.62019	0.00276835	0.0287897	-3.07287	VK055_RS07330	1453492	1454433	-		LysR family transcriptional regulator
-0.586278	2.097	-2.81646	0.0129899	0.0692208	-3.96688	VK055_RS07335	1454537	1455622	+		tartrate dehydrogenase
-1.31307	-0.799343	-2.69689	0.0165277	0.0794094	-3.54225	VK055_RS07340	1456078	1457685	+		BCCT family transporter
-0.555196	2.34638	-3.38403	0.00407443	0.0351532	-2.89156	VK055_RS07345	1457722	1458846	+		dioxygenase
0.0677434	2.03074	0.328713	0.746904	0.848015	-7.2599	VK055_RS07350	1458865	1460313	+	gabD	NAD-dependent succinate-semialdehyde dehydrogenase
-0.15471	2.26868	-0.92585	0.369137	0.540829	-6.96816	VK055_RS07355	1460371	1461336	+		ferredoxin--NADP(+) reductase
-0.0995656	6.65215	-1.16876	0.260685	0.436705	-7.46891	VK055_RS07360	1461374	1463875	-		PTS fructose transporter subunit IIA
0.829691	0.788693	3.27245	0.00512371	0.0399603	-2.68816	VK055_RS07365	1464185	1465261	+		PTS fructose transporter subunit IIC
0.515222	0.591605	1.6451	0.120674	0.268999	-5.58967	VK055_RS07370	1465282	1465602	+		PTS fructose transporter subunit IIB
0.14712	2.04688	0.783301	0.445606	0.608382	-6.95341	VK055_RS07375	1465652	1467949	+		formate C-acetyltransferase
0.222144	1.67291	1.07684	0.298517	0.47472	-6.62461	VK055_RS07380	1467915	1468790	+		[formate-C-acetyltransferase]-activating enzyme
-0.324105	2.24031	-1.76773	0.0973731	0.234648	-5.85983	VK055_RS07385	1468806	1469147	+		PTS fructose transporter subunit IIB
-0.273962	2.67455	-1.37098	0.190484	0.358666	-6.58434	VK055_RS07390	1469161	1469928	-		phytanoyl-CoA dioxygenase
0.0199757	4.80445	0.154842	0.879004	0.931823	-7.90342	VK055_RS07395	1470190	1471023	+		AraC family transcriptional regulator
0.0263308	4.23536	0.318711	0.754327	0.853833	-7.80357	VK055_RS07400	1471020	1471940	-		GGDEF domain-containing protein
-0.260788	1.93895	-1.09408	0.291126	0.468815	-6.6525	VK055_RS07405	1472184	1473212	-		amino acid ABC transporter substrate-binding protein
-0.520753	0.839638	-1.7155	0.106767	0.248912	-5.54274	VK055_RS07410	1473214	1474788	-		iron ABC transporter permease
-0.788558	2.55955	-2.58967	0.0213878	0.0928572	-4.45447	VK055_RS07415	1474810	1475826	-		iron ABC transporter substrate-binding protein
-0.16173	3.45308	-1.23242	0.236704	0.41009	-6.92587	VK055_RS07420	1476226	1477761	+		cyclic diguanylate phosphodiesterase
-0.0432892	1.53646	-0.196488	0.846858	0.91123	-7.26966	VK055_RS07425	1477800	1478138	-		anti-anti-sigma regulatory factor
-0.279835	3.40679	-2.21607	0.0425174	0.141527	-5.49349	VK055_RS07430	1478203	1480629	-		maltodextrin phosphorylase
-0.0557686	1.42185	-0.228007	0.822711	0.89878	-7.33197	VK055_RS07435
0.0591115	3.97028	0.461239	0.651225	0.781234	-7.65756	VK055_RS07440	1481168	1482793	-		peptide ABC transporter substrate-binding protein
0.10032	5.63312	0.982063	0.341598	0.518119	-7.51237	VK055_RS07445	1483063	1483722	+		BAX inhibitor protein
0.14906	5.07994	1.71035	0.107736	0.250175	-6.59498	VK055_RS07450	1483811	1484140	+		sulfur transfer protein TusE
-0.15542	4.70653	-1.77539	0.0960594	0.232788	-6.42592	VK055_RS07455	1484137	1484418	-		acylphosphatase
-0.0226975	5.26162	-0.279855	0.783399	0.872741	-7.9956	VK055_RS07460	1484467	1485255	-		AraC family transcriptional regulator
0.148914	1.82429	0.894308	0.38524	0.55328	-6.93924	VK055_RS07465	1485273	1485827	-		kinase inhibitor
-0.0229416	4.65396	-0.180539	0.859139	0.919422	-7.88956	VK055_RS07470	1486018	1487220	+		ribosomal RNA large subunit methyltransferase I
0.0007218	5.03055	0.00825426	0.993523	0.996644	-7.93857	VK055_RS07475	1487280	1487597	+		heat-shock protein HspQ
-0.0287256	7.16322	-0.433063	0.671113	0.793652	-8.1037	VK055_RS07480	1487628	1488041	-		hypothetical protein
0.268051	6.07047	2.84313	0.0123076	0.067453	-4.64365	VK055_RS07485	1488196	1488654	+		methylglyoxal synthase
-0.182369	8.13444	-2.61419	0.0195019	0.088113	-5.22342	VK055_RS07490	1488666	1490720	-	helD	DNA helicase IV
0.103892	3.30059	0.798089	0.437235	0.599695	-7.24769	VK055_RS07495	1490845	1491291	+		hypothetical protein
0.191933	5.34656	1.88468	0.078939	0.207246	-6.27791	VK055_RS07500	1491309	1493444	+		membrane protein
-0.670787	3.94058	-5.07616	0.00013541	0.00460492	0.178252	VK055_RS07505	1493458	1494054	-		competence protein
-0.0681158	5.17427	-0.351964	0.730661	0.837613	-7.93326	VK055_RS07510	1494403	1494912	+		cell division inhibitor SulA
-0.164513	12.2946	-2.2388	0.0407045	0.137859	-5.80755	VK055_RS07515	1495265	1496335	+		porin OmpA
-0.0341536	6.582	-0.384633	0.705891	0.820378	-8.09143	VK055_RS07520	1496467	1496919	-		macrodomain Ter protein
0.169052	6.52297	1.65445	0.118742	0.267067	-6.80658	VK055_RS07525	1497105	1498862	+		Lon protease
0.015002	9.65454	0.199868	0.84426	0.910714	-8.16117	VK055_RS07530	1498932	1499450	+		beta-hydroxydecanoyl-ACP dehydratase
0.39009	6.05771	3.65593	0.0023307	0.0257678	-3.01759	VK055_RS07535	1499519	1499686	-		ribosome modulation factor
0.0154426	6.51664	0.174343	0.86392	0.922243	-8.14241	VK055_RS07540	1499940	1500503	-		hypothetical protein
-0.132814	7.43517	-1.86	0.0825471	0.213386	-6.55122	VK055_RS07545	1500500	1502140	-		paraquat-inducible protein B
-0.120402	6.32779	-1.33475	0.201805	0.369902	-7.23376	VK055_RS07550	1502130	1503398	-		paraquat-inducible protein A
-0.0534071	7.90885	-0.719524	0.482845	0.643975	-7.95336	VK055_RS07555	1503413	1505320	-		ABC transporter ATPase
0.0267211	7.07217	0.280827	0.782668	0.872337	-8.15977	VK055_RS07560	1505333	1507438	-		ribosomal RNA large subunit methyltransferase K/L
0.155988	5.63759	1.94743	0.0703941	0.193225	-6.20744	VK055_RS07565	1507538	1508647	+		hypothetical protein
-0.0222512	6.35524	-0.201199	0.843238	0.909819	-8.14095	VK055_RS07570	1508644	1509186	-		cell division protein ZapC
0.114444	7.215	1.06558	0.303417	0.480427	-7.63335	VK055_RS07575	1509356	1510366	-		dihydroorotate dehydrogenase 2
NA	NA	NA	NA	NA	NA	VK055_RS07580	1510616	1511191	+		NAD(P)H-dependent FMN reductase
NA	NA	NA	NA	NA	NA	VK055_RS07585	1511184	1512146	+		aliphatic sulfonate ABC transporter substrate-binding protein
-0.246102	-0.138165	-0.583027	0.568512	0.713678	-6.62596	VK055_RS07590	1512143	1513288	+		alkanesulfonate monooxygenase
NA	NA	NA	NA	NA	NA	VK055_RS07595	1513299	1514090	+	ssuC	sulfonate ABC transporter
-0.100995	2.03132	-0.618034	0.545795	0.695313	-7.10151	VK055_RS07600	1514087	1514860	+		aliphatic sulfonates ABC transporter ATP-binding protein
0.12653	7.58582	1.65505	0.118618	0.267061	-6.84904	VK055_RS07605	1515065	1517680	-		aminopeptidase N
NA	NA	NA	NA	NA	NA	VK055_RS07610	1517895	1518008	-		hypothetical protein
0.0324561	7.11284	0.40982	0.687713	0.806626	-8.09886	VK055_RS07615	1518007	1519209	+		nicotinate phosphoribosyltransferase
-0.11016	3.85186	-0.880248	0.392568	0.558047	-7.3873	VK055_RS07620	1519252	1520418	-		amidohydrolase
0.299604	2.64729	1.84209	0.0852577	0.217627	-5.88976	VK055_RS07625	1520437	1521675	-		Zn-dependent hydrolase
NA	NA	NA	NA	NA	NA	VK055_RS07630	1521700	1522989	-		serine transporter
0.136871	0.706875	0.48187	0.636832	0.770062	-6.84725	VK055_RS07635	1523112	1524314	-		PLP-dependent lyase/thiolase
0.0407472	3.40457	0.26231	0.79664	0.882088	-7.66892	VK055_RS07640	1524635	1525096	+		DNA-binding protein
0.221273	8.79015	2.13099	0.0499898	0.157294	-6.09758	VK055_RS07645	1525272	1526672	+		asparagine--tRNA ligase
-0.996107	7.43558	-11.5635	6.9254e-09	1.1694e-06	10.1122	VK055_RS07650	1527264	1528343	+		outer membrane porin OmpK35
0.258189	7.82713	2.84055	0.0123719	0.0675453	-4.77277	VK055_RS07655	1528531	1529721	+		aromatic amino acid aminotransferase
0.542576	8.24747	4.58959	0.00037117	0.00873082	-1.24579	VK055_RS07660	1529790	1530437	-		hypothetical protein
0.593899	7.63994	2.5693	0.026264	0.106624	-5.40521	VK055_RS07665	1530451	1531002	-		hypothetical protein
-0.112764	8.09986	-1.47511	0.160801	0.320113	-7.14229	VK055_RS07670	1531305	1533095	-		L,D-transpeptidase
-0.0754276	9.34391	-0.939259	0.362433	0.537173	-7.74296	VK055_RS07675	1533296	1537744	-	mukB	cell division protein MukB
0.140122	5.84808	1.52115	0.148959	0.305543	-6.93962	VK055_RS07680	1537744	1538448	-		condensin subunit E
0.184524	7.21407	2.63926	0.0185497	0.0857012	-5.15956	VK055_RS07685	1538429	1539751	-		chromosome partition protein MukF
0.110775	6.67023	1.68923	0.111785	0.256124	-6.78845	VK055_RS07690	1539748	1540548	-		S-adenosyl-L-methionine-dependent methyltransferase
0.103073	2.98625	0.671776	0.51191	0.668041	-7.36954	VK055_RS07695	1540670	1541449	+		membrane protein
0.226132	7.06192	3.08634	0.00750209	0.0506826	-4.24391	VK055_RS07700	1541426	1542319	-		hypothetical protein
0.268436	7.95422	3.43203	0.00369178	0.0337616	-3.58846	VK055_RS07705	1542457	1543203	-		3-deoxy-manno-octulosonate cytidylyltransferase
0.115754	5.06172	1.18618	0.253945	0.428957	-7.2737	VK055_RS07710	1543200	1543382	-		hypothetical protein
0.0798912	5.9633	0.826782	0.421279	0.584622	-7.74321	VK055_RS07715	1543446	1544675	-		hypothetical protein
0.234457	6.72757	2.56639	0.0214492	0.0929533	-5.2633	VK055_RS07720	1544730	1545710	-		tetraacyldisaccharide 4'-kinase
0.096961	7.95955	1.11306	0.28315	0.460679	-7.5898	VK055_RS07725	1545707	1547455	-		lipid ABC transporter permease/ATP-binding protein
-1.01895	3.29642	-4.99695	0.00016403	0.00513585	0.131876	VK055_RS07730	1547492	1549783	-		ComEC family protein
0.00992334	8.06562	0.111545	0.912659	0.951526	-8.21806	VK055_RS07735	1549989	1550276	-		integration host factor subunit beta
0.0678513	13.0768	0.762452	0.457577	0.620851	-7.78415	VK055_RS07740	1550428	1552101	-		30S ribosomal protein S1
0.0919685	6.5552	1.05624	0.307525	0.484659	-7.59877	VK055_RS07745	1552235	1552918	-		cytidylate kinase
0.247048	6.1643	2.03198	0.0602019	0.175052	-6.15396	VK055_RS07750	1553093	1554376	-		3-phosphoshikimate 1-carboxyvinyltransferase
0.0527091	8.0695	0.56503	0.580381	0.724212	-8.05572	VK055_RS07755	1554450	1555538	-		3-phosphoserine/phosphohydroxythreonine aminotransferase
-0.214103	3.00947	-1.37125	0.190404	0.358657	-6.68145	VK055_RS07760	1555727	1556419	-		DUF421 domain-containing protein
0.139025	5.31498	1.31543	0.20806	0.376899	-7.09722	VK055_RS07765	1556535	1558295	+		hypothetical protein
0.022266	11.1875	0.254255	0.80274	0.886351	-8.1112	VK055_RS07770	1558681	1559538	+		formate transporter FocA
0.339087	12.5552	1.62733	0.130417	0.283109	-6.81049	VK055_RS07775	1559590	1561872	+		formate acetyltransferase
0.149444	8.31185	1.61625	0.12681	0.27857	-6.93816	VK055_RS07780	1562064	1562804	+		pyruvate formate lyase-activating protein
-0.341718	3.97349	-2.20094	0.0437655	0.143785	-5.53688	VK055_RS07785	1562967	1564115	-		MFS transporter
NA	NA	NA	NA	NA	NA	VK055_RS07790	1564232	1564378	-		hypothetical protein
0.274246	4.7155	1.71104	0.107838	0.250175	-6.46249	VK055_RS07795	1564390	1565253	-		dimethyl sulfoxide reductase
0.626579	2.28994	2.58298	0.0207531	0.091275	-4.39953	VK055_RS07800	1565255	1565872	-		dimethylsulfoxide reductase, chain B
0.36261	6.3661	1.9524	0.0740191	0.198955	-6.31132	VK055_RS07805	1565883	1568321	-		dimethylsulfoxide reductase subunit A
0.147685	9.64286	1.86778	0.0813946	0.21168	-6.52242	VK055_RS07810	1568522	1569814	-		serine--tRNA ligase
0.0475291	6.91518	0.596063	0.559994	0.707156	-7.99117	VK055_RS07815	1569905	1571248	-		recombinase RarA
0.0928643	6.89771	1.16766	0.261115	0.436855	-7.47939	VK055_RS07820	1571257	1571868	-	lolA	outer membrane lipoprotein carrier protein LolA
0.140022	9.16968	2.37422	0.0313186	0.119031	-5.65769	VK055_RS07825	1571991	1576223	-		DNA translocase FtsK
-0.0388321	9.17686	-0.48875	0.632066	0.766848	-8.07394	VK055_RS07830	1576359	1576853	-		leucine-responsive regulatory protein
-0.343083	0.0636859	-1.2059	0.246477	0.421463	-6.1736	VK055_RS07835	1577137	1577268	-		hypothetical protein
0.0239103	7.27367	0.396469	0.697325	0.814798	-8.11021	VK055_RS07840	1577386	1578354	+		thioredoxin-disulfide reductase
0.146152	6.0556	2.20096	0.0437641	0.143785	-5.8592	VK055_RS07845	1578469	1580235	+		thiol reductant ABC exporter subunit CydD
0.123644	6.84046	1.6951	0.110646	0.254073	-6.76857	VK055_RS07850	1580236	1581957	+		amino acid ABC transporter ATP-binding protein
0.0995318	4.65064	1.01734	0.325071	0.500612	-7.35144	VK055_RS07855	1582002	1582703	+		leucyl/phenylalanyl-tRNA--protein transferase
-0.107955	8.00035	-0.938053	0.363198	0.537437	-7.76692	VK055_RS07860	1583057	1583275	+		translation initiation factor IF-1
-0.0349868	9.99934	-0.498742	0.625173	0.763383	-8.05433	VK055_RS07865	1583395	1585674	-		ATP-dependent Clp protease ATP-binding subunit ClpA
-0.228708	7.17402	-2.35488	0.0325213	0.121358	-5.68709	VK055_RS07870	1585705	1586022	-		ATP-dependent Clp protease adaptor ClpS
0.794585	4.84867	3.21375	0.00795478	0.0527679	-4.00276	VK055_RS07875	1586348	1586569	+		cold-shock protein
-0.141734	7.57861	-2.01529	0.0620999	0.178177	-6.30689	VK055_RS07880	1586646	1588586	-		macrolide ABC transporter permease/ATP-binding protein MacB
-0.205998	7.23153	-2.84574	0.0122426	0.0673842	-4.76272	VK055_RS07885	1588583	1589698	-		macrolide transporter subunit MacA
-0.143816	7.08116	-2.22685	0.0416483	0.139655	-5.91392	VK055_RS07890	1589845	1591503	-		hypothetical protein
-0.19585	3.82122	-1.25961	0.227001	0.398685	-6.95109	VK055_RS07895	1591923	1592618	+		aquaporin
0.0791899	3.79576	0.644296	0.529084	0.682403	-7.58045	VK055_RS07900	1592734	1593633	+		membrane protein
0.537025	3.32124	2.36205	0.0323326	0.121036	-5.03799	VK055_RS07905	1593777	1595429	+		hydroxylamine reductase
0.335425	2.33128	0.94044	0.363943	0.537744	-6.85863	VK055_RS07910	1595440	1596408	+		hybrid-cluster NAD(P)-dependent oxidoreductase
0.363549	4.91361	3.20713	0.00585835	0.0440123	-3.76988	VK055_RS07915	1596620	1597054	-		GntR family transcriptional regulator
0.405035	6.19365	3.09692	0.00743402	0.0505727	-4.1556	VK055_RS07920	1597206	1598924	+		pyruvate dehydrogenase
0.333872	6.70267	3.18177	0.00617098	0.0452873	-4.02124	VK055_RS07925	1598963	1599964	+		low-specificity L-threonine aldolase
0.282728	6.40426	3.46498	0.00345005	0.0324291	-3.4189	VK055_RS07930	1599975	1601417	+		NAD(P)-dependent oxidoreductase
0.119319	5.71647	1.37173	0.190258	0.358629	-7.12629	VK055_RS07935	1601505	1602518	+		oxidoreductase
-0.198607	4.7315	-2.10788	0.0522199	0.160824	-5.84034	VK055_RS07940	1602515	1603345	-		N-acetylmuramoyl-L-alanine amidase
-0.410915	4.88353	-4.23137	0.00072088	0.0131089	-1.65511	VK055_RS07945	1603377	1604516	-		GGDEF domain-containing protein
0.17042	5.27678	1.41287	0.178045	0.342542	-6.78004	VK055_RS07950	1605394	1605909	+		lipoprotein
0.337702	4.66775	2.76316	0.0144653	0.073303	-4.58331	VK055_RS07955	1606136	1606864	+		arginine ABC transporter ATP-binding protein ArtP
0.350127	5.5418	3.32658	0.00458479	0.0372455	-3.59801	VK055_RS07960	1606885	1607616	+		arginine ABC transporter substrate-binding protein
0.275843	4.2464	1.66258	0.117082	0.264814	-6.44944	VK055_RS07965	1607623	1608339	+		arginine transporter permease subunit ArtQ
0.471647	4.57801	3.35898	0.00428956	0.0361408	-3.37632	VK055_RS07970	1608339	1609007	+	artM	arginine transporter permease subunit ArtM
0.14146	4.13421	0.937589	0.363263	0.537437	-7.29846	VK055_RS07975	1609191	1609922	+		arginine ABC transporter substrate-binding protein
-0.267878	6.29247	-3.85605	0.00154664	0.0206331	-2.63201	VK055_RS07980	1610009	1611480	-		two-component sensor histidine kinase
0.00334316	5.68294	0.0449176	0.964764	0.982003	-8.07172	VK055_RS07985	1611477	1612193	-		DNA-binding response regulator
-0.0389107	6.47373	-0.453897	0.656381	0.784869	-8.05844	VK055_RS07990	1612272	1613399	-		23S rRNA (uracil(747)-C(5))-methyltransferase
-0.0322924	5.057	-0.398035	0.696195	0.813949	-7.90434	VK055_RS07995	1613441	1613929	-		membrane protein
-0.153348	4.49398	-1.72076	0.105788	0.247974	-6.44115	VK055_RS08000	1613987	1614832	-		putrescine ABC transporter permease PotI
-0.0349124	3.68726	-0.377493	0.711079	0.824015	-7.66477	VK055_RS08005	1614829	1615782	-		putrescine ABC transporter permease
-0.0358263	2.80579	-0.267015	0.793083	0.879384	-7.52071	VK055_RS08010	1615793	1616926	-	potG	putrescine/spermidine ABC transporter ATP-binding protein
-0.230924	3.06798	-1.78607	0.0942527	0.229942	-6.06348	VK055_RS08015	1617090	1618202	-		spermidine/putrescine ABC transporter substrate-binding protein PotF
0.087789	6.237	1.0062	0.33023	0.505531	-7.62184	VK055_RS08020	1618551	1619030	-		hypothetical protein
0.0590882	5.86915	0.697093	0.496375	0.655929	-7.84428	VK055_RS08025	1619119	1620021	-		ribosomal protein S6 modification protein
0.222353	4.92439	2.13721	0.0494048	0.156302	-5.79607	VK055_RS08030	1620136	1620858	-		NADPH-dependent oxidoreductase
0.161389	4.13108	1.26866	0.223839	0.395267	-6.97232	VK055_RS08035	1620842	1621129	-		membrane protein
0.251094	5.09709	3.1066	0.0071977	0.0498021	-4.00819	VK055_RS08040	1621332	1621595	+		glutaredoxin, GrxA family
0.129375	6.28148	0.836366	0.418093	0.581737	-7.81657	VK055_RS08045	1621602	1621985	-		membrane protein
0.00477398	6.22675	0.069787	0.945282	0.97222	-8.12493	VK055_RS08050	1622252	1623937	+		transporter
NA	NA	NA	NA	NA	NA	VK055_RS08055	1623929	1624039	-		hypothetical protein
-0.0888194	5.69282	-0.746464	0.466892	0.629445	-7.83262	VK055_RS08060	1624475	1625143	-		DUF4760 domain-containing protein
-0.0677523	4.26313	-0.62137	0.543656	0.693954	-7.66586	VK055_RS08065	1625836	1627515	-		protein phage
-0.445886	3.00066	-3.35399	0.00433384	0.0362662	-3.14321	VK055_RS08070	1627519	1628070	-		hypothetical protein
-0.287963	3.0554	-2.00987	0.0627284	0.179311	-5.74933	VK055_RS08075	1628042	1628764	-		phage protein
-0.494777	3.66871	-4.52366	0.00040084	0.0090247	-0.917496	VK055_RS26340	1628953	1631499	-		hypothetical protein
-0.415914	0.733616	-2.37907	0.0310234	0.118444	-4.56098	VK055_RS08085	1631509	1632147	-		protein phage
-0.398307	1.54609	-2.28036	0.0375754	0.132778	-4.88869	VK055_RS08090	1632140	1633324	-		phage protein
-0.814184	-0.124496	-3.20097	0.00593286	0.0441239	-2.7443	VK055_RS08095	1633321	1633650	-		phage protein
-0.575557	2.54319	-4.31514	0.00060881	0.0114984	-1.0909	VK055_RS08100	1633647	1635530	-		phage tail tape measure protein
NA	NA	NA	NA	NA	NA	VK055_RS08105	1635718	1635981	-		hypothetical protein
-0.275053	0.33448	-0.951379	0.356446	0.53189	-6.42769	VK055_RS08115	1636128	1636460	-		hypothetical protein
-0.185925	0.816598	-0.615869	0.547185	0.696569	-6.91585	VK055_RS08120	1636460	1636801	-		phage-like protein
-0.320059	0.0248641	-0.822316	0.423738	0.586829	-6.48548	VK055_RS08125	1636798	1637088	-		holin
-0.621027	1.14319	-2.39266	0.0302106	0.116887	-4.56968	VK055_RS08130	1637098	1637556	-		tail protein
-0.50855	2.15596	-3.37931	0.00411416	0.0352502	-2.9163	VK055_RS08135	1637553	1638671	-		phage tail protein
-0.377462	1.37186	-1.61437	0.127218	0.279064	-5.96546	VK055_RS08140	1638658	1639374	-		hypothetical protein
-0.476465	1.35091	-1.98821	0.065297	0.18373	-5.35293	VK055_RS08145	1639374	1639877	-		phage tail protein
-0.448185	0.811589	-2.06436	0.0566687	0.169393	-5.12483	VK055_RS08150	1639874	1640326	-		head completion protein
-0.816787	1.51761	-3.59035	0.00266662	0.0281603	-2.33405	VK055_RS08155	1640423	1641124	-		terminase
-0.819918	2.18274	-3.5591	0.0028434	0.0291618	-2.55057	VK055_RS08160	1641128	1642150	-		major capsid protein
-0.515333	2.10737	-2.98493	0.00922741	0.0575748	-3.73447	VK055_RS08165	1642214	1643008	-		phage capsid scaffolding protein
-0.0607276	0.140985	-0.173125	0.86486	0.922414	-6.84584	VK055_RS08170	1643180	1644958	+		terminase
-0.183287	0.935595	-0.688026	0.501906	0.659904	-6.7158	VK055_RS08175	1644955	1646004	+		phage portal protein
-0.36703	3.75618	-2.84344	0.0122999	0.067453	-4.2992	VK055_RS08180	1646001	1646324	+		transcriptional regulator
-0.253548	2.25132	-1.66861	0.115865	0.262939	-6.20514	VK055_RS08185	1646298	1646510	-		hypothetical protein
0.0907759	1.13257	0.400609	0.694339	0.812583	-7.04294	VK055_RS08190	1646630	1648651	-		replication protein A
-0.155929	1.4316	-0.800373	0.43595	0.598796	-6.86537	VK055_RS08195	1648648	1649499	-		adenine methylase
NA	NA	NA	NA	NA	NA	VK055_RS08200	1649490	1649723	-		hypothetical protein
0.169184	1.33469	0.588383	0.565004	0.711219	-6.96962	VK055_RS08205	1649790	1650191	-		hypothetical protein
-0.183628	0.523656	-0.70543	0.491321	0.651055	-6.6659	VK055_RS08210	1650191	1650619	-		hypothetical protein
-0.474032	0.56081	-1.92318	0.0735921	0.198309	-5.23921	VK055_RS08215	1650813	1651316	-		hypothetical protein
NA	NA	NA	NA	NA	NA	VK055_RS08220	1651349	1651570	-		hypothetical protein
-0.172513	7.90689	-2.12819	0.0502553	0.157564	-6.1158	VK055_RS08225	1651696	1652262	+		phage repressor protein
-0.19888	9.47426	-2.07072	0.0559973	0.1683	-6.18022	VK055_RS08230	1652265	1653398	+		chromosome segregation protein SMC
-0.264806	7.46054	-3.0575	0.0079576	0.0527679	-4.34954	VK055_RS08235	1653404	1654000	+		hypothetical protein
-0.171682	6.65599	-1.60659	0.128922	0.280905	-6.92052	VK055_RS08240	1654073	1655128	+		integrase
-0.347181	4.71425	-3.09655	0.00734715	0.050362	-3.97338	VK055_RS08245	1655248	1655811	-		DNA-binding transcriptional regulator
-0.169513	5.59423	-1.87287	0.0806475	0.210199	-6.33775	VK055_RS08250	1655894	1657096	+		MFS transporter
-0.115058	5.89232	-1.35958	0.193991	0.362805	-7.13941	VK055_RS08255	1657096	1657908	+		sugar phosphatase SupH
-0.132942	5.13571	-1.19249	0.251537	0.426919	-7.27676	VK055_RS08260	1657946	1659178	-		multidrug transporter MdfA
-0.241981	4.72864	-1.24784	0.233849	0.407083	-7.13401	VK055_RS08265	1659506	1660099	+		undecaprenyl-diphosphatase
0.0342502	6.58242	0.44377	0.663524	0.790412	-8.06694	VK055_RS08270	1660201	1660959	+		DNA-binding transcriptional repressor DeoR
0.0750724	7.9674	0.934927	0.364589	0.538176	-7.77161	VK055_RS08275	1660998	1662200	-		D-alanyl-D-alanine carboxypeptidase
NA	NA	NA	NA	NA	NA	VK055_RS08280	1662853	1662981	-		hypothetical protein
0.112264	4.9364	1.42734	0.173907	0.337395	-6.93405	VK055_RS08285	1664514	1665140	+		glutathione S-transferase
0.37647	4.40531	3.06404	0.00785193	0.0522872	-3.97772	VK055_RS08290	1665143	1666252	-		oxidoreductase
0.110594	6.00343	1.24008	0.233938	0.407088	-7.29718	VK055_RS08295	1666368	1666751	-	bssR	biofilm formation regulatory protein BssR
0.46229	1.2791	1.71707	0.106474	0.248625	-5.65267	VK055_RS08300	1667130	1668371	+		MFS transporter
0.0298342	5.20283	0.197804	0.845919	0.911044	-7.97646	VK055_RS08305	1668604	1669929	+	rimO	ribosomal protein S12 methylthiotransferase RimO
0.176649	5.63981	1.58838	0.13299	0.286705	-6.82134	VK055_RS08310	1670563	1671474	-		glutathione ABC transporter permease GsiD
0.266683	5.52374	2.43516	0.0277976	0.110258	-5.3716	VK055_RS08315	1671476	1672396	-		glutathione ABC transporter permease GsiC
0.234387	6.7219	2.25386	0.0395438	0.136069	-5.82707	VK055_RS08320	1672443	1673984	-		glutathione ABC transporter substrate-binding protein GsiB
0.0930051	7.12143	1.08481	0.295084	0.472455	-7.59263	VK055_RS08325	1674017	1675876	-		glutathione ABC transporter ATP-binding protein GsiA
-0.024321	6.74554	-0.279296	0.78382	0.872928	-8.13942	VK055_RS08330	1675894	1676835	-		beta-aspartyl-peptidase
0.0969918	5.65662	1.20053	0.248496	0.423723	-7.28522	VK055_RS08335	1677071	1678306	+		molybdopterin molybdenumtransferase MoeA
0.294741	4.65658	2.74544	0.0149911	0.0752236	-4.60222	VK055_RS08340	1678306	1679061	+		molybdopterin-synthase adenylyltransferase MoeB
-0.211297	2.92159	-1.29469	0.214944	0.384655	-6.5986	VK055_RS08345	1679216	1680115	+		pyruvate formate-lyase 3-activating protein
0.0312478	4.57253	0.171315	0.866369	0.922844	-7.82238	VK055_RS08350	1680120	1682552	+		glycyl radical enzyme
-0.765746	3.66373	-5.385	7.50062e-05	0.00313831	0.936641	VK055_RS08355	1682729	1683544	+		sugar-phosphatase
-0.888809	2.39734	-4.63541	0.00032097	0.00802946	-0.250739	VK055_RS08360	1683684	1684949	+		hypothetical protein
0.238611	6.20125	1.0546	0.313686	0.490445	-7.52161	VK055_RS08365	1684946	1686019	-		LacI family transcriptional regulator
-0.307684	1.15551	-0.979927	0.342617	0.518531	-6.62715	VK055_RS08370	1686319	1687620	+		MFS transporter
0.124586	2.9297	0.652886	0.523681	0.676863	-7.27418	VK055_RS08375	1687636	1689999	+		alpha-glucosidase
0.02867	7.92441	0.347079	0.733339	0.839318	-8.15945	VK055_RS08380	1690133	1691725	-		ABC-F family ATPase
0.38064	4.49667	3.30013	0.00484067	0.0385298	-3.45721	VK055_RS08385	1691904	1692689	+		C4-dicarboxylate ABC transporter
0.157647	5.83293	1.34656	0.198056	0.366214	-7.16594	VK055_RS08390	1692890	1693804	+		transpeptidase
0.154565	5.95139	1.29972	0.213259	0.382362	-7.243	VK055_RS08395	1693949	1694665	-		GntR family transcriptional regulator
0.351685	6.54767	2.39477	0.0316602	0.119943	-5.58547	VK055_RS08400	1694734	1696110	-		6-phospho-beta-glucosidase
-0.0761571	6.07849	-1.06513	0.30361	0.480572	-7.53129	VK055_RS08405	1696280	1697392	-		anion transporter
-0.0993726	5.47071	-1.1523	0.267176	0.443076	-7.35711	VK055_RS08410	1697389	1697862	-		transcriptional regulator MntR
-0.0457792	3.95772	-0.144129	0.887928	0.938338	-7.72949	VK055_RS08415	1698048	1698173	+		hypothetical protein
0.0417317	6.31327	0.253761	0.803744	0.886838	-8.12206	VK055_RS08420	1698442	1700022	+		phosphoethanolamine transferase
-0.280764	11.4167	-2.247	0.0402542	0.137022	-5.81888	VK055_RS08425	1700113	1700625	-	ompX	outer membrane protein X
NA	NA	NA	NA	NA	NA	VK055_RS08430	1700833	1700958	-		hypothetical protein
-0.253076	5.16777	-2.51871	0.0235764	0.0995262	-5.1618	VK055_RS08435	1700977	1701864	+		threonine/homoserine exporter RhtA
0.151644	6.54792	1.97765	0.0665836	0.186276	-6.27518	VK055_RS08440	1702102	1702605	+		DNA starvation/stationary phase protection protein
-0.208469	6.80591	-2.01057	0.0626478	0.179188	-6.24584	VK055_RS08445	1703014	1703760	+		glutamine ABC transporter substrate-binding protein GlnH
-0.163274	3.69162	-1.50963	0.151851	0.309188	-6.53711	VK055_RS08450	1703886	1704545	+		glutamine ABC transporter permease GlnP
-0.0102057	4.49905	-0.115605	0.909494	0.949666	-7.80593	VK055_RS08455	1704542	1705264	+	glnQ	glutamine ABC transporter ATP-binding protein
-0.166981	1.91893	-0.624615	0.54158	0.692498	-7.10102	VK055_RS08460	1705376	1707571	+		mechanosensitive channel protein
-0.0604194	5.1989	-0.495923	0.627114	0.764156	-7.88866	VK055_RS08465	1707574	1708488	-		ribosomal RNA large subunit methyltransferase F
0.288578	3.86495	2.09911	0.0530897	0.162723	-5.61079	VK055_RS08470	1708585	1709199	+		Asp/Glu/hydantoin racemase
NA	NA	NA	NA	NA	NA	VK055_RS08475	1709309	1709599	+		hypothetical protein
-0.428423	1.67179	-1.89449	0.0775446	0.205023	-5.54592	VK055_RS08480	1709620	1709886	+		hypothetical protein
-0.354776	2.86114	-1.08998	0.294075	0.471433	-6.69616	VK055_RS08485	1710172	1710432	+		hypothetical protein
-0.0773742	6.62353	-1.08206	0.296262	0.473422	-7.5673	VK055_RS08490	1710542	1711510	-		DNA-binding protein YbiB
-0.0594365	6.72449	-0.877968	0.393765	0.559076	-7.76348	VK055_RS08495	1711540	1713696	-	dinG	ATP-dependent DNA helicase DinG
-0.149256	6.3286	-1.64457	0.120784	0.269117	-6.79813	VK055_RS08500	1713884	1715218	-		ATP-dependent RNA helicase RhlE
-0.302041	2.701	-1.9672	0.067879	0.188799	-5.69048	VK055_RS08505	1715433	1716425	-		transketolase
0.0661297	1.0927	0.310478	0.760457	0.857895	-7.05725	VK055_RS08510	1716425	1717270	-		transketolase
-0.478363	0.521523	-1.44318	0.169465	0.330677	-5.94404	VK055_RS08515	1717284	1718033	-		short-chain dehydrogenase
0.0636664	0.449647	0.227855	0.822826	0.89878	-7.04912	VK055_RS08520	1718084	1719415	-		MFS transporter
NA	NA	NA	NA	NA	NA	VK055_RS08525	1719704	1719838	-		hypothetical protein
0.200902	4.18106	1.32783	0.204028	0.37213	-6.96973	VK055_RS08530	1719830	1720753	+		LysR family transcriptional regulator
0.372712	3.07054	3.09342	0.00739437	0.050521	-3.58085	VK055_RS08535	1720827	1721486	+		transcriptional regulator
0.17147	4.64542	1.83211	0.0868023	0.219787	-6.23881	VK055_RS08540	1721486	1722481	+		secretion protein HlyD
0.200165	5.83072	2.45496	0.0267367	0.107767	-5.35562	VK055_RS08545	1722474	1724213	+		multidrug ABC transporter ATP-binding protein
0.194346	4.60455	1.89937	0.0768597	0.203924	-6.15128	VK055_RS08550	1724203	1725336	+		membrane protein
0.221684	3.7975	1.60877	0.128444	0.2805	-6.43321	VK055_RS08555	1725466	1726572	+		membrane protein
0.370753	7.52758	3.22693	0.00569437	0.0431458	-4.00791	VK055_RS08560	1726633	1727070	-		membrane protein
0.0164857	3.29593	0.114322	0.910494	0.950081	-7.65172	VK055_RS08565	1727202	1727963	+		EEP domain-containing protein
-0.137677	3.40906	-1.057	0.307189	0.48446	-7.0777	VK055_RS08570	1727960	1729204	+		cardiolipin synthase B
0.136622	2.91331	0.865541	0.400333	0.565007	-7.16521	VK055_RS08575	1729201	1730166	+		membrane protein
0.324069	7.93855	3.74694	0.00193381	0.0232648	-2.94004	VK055_RS08580	1730688	1731392	-		membrane protein
0.572163	6.15019	2.85029	0.0150127	0.0752236	-4.80349	VK055_RS08585	1731438	1731890	-	moaE	molybdopterin guanine dinucleotide biosynthesis protein MoaE
0.637716	4.54489	4.20887	0.00077214	0.0134788	-1.73383	VK055_RS08590	1731892	1732140	-	moaD	molybdopterin synthase sulfur carrier subunit
0.68096	6.02542	4.30072	0.00084006	0.0139341	-1.92217	VK055_RS08595	1732133	1732621	-		cyclic pyranopterin monophosphate synthase accessory protein
0.696454	5.57336	4.14848	0.00111734	0.0172639	-2.15393	VK055_RS08600	1732625	1733137	-		molybdenum cofactor biosynthesis protein
0.385843	6.59705	3.65798	0.0023209	0.0257678	-3.05963	VK055_RS08605	1733161	1734150	-	moaA	cyclic pyranopterin phosphate synthase MoaA
0.0678415	5.46163	0.831931	0.418456	0.582066	-7.66196	VK055_RS08610	1734485	1735390	+		hypothetical protein
0.344017	4.97375	2.58498	0.0206706	0.0911814	-4.99499	VK055_RS08615	1735495	1737135	+		phosphoethanolamine transferase EptA
0.0791721	4.76746	0.72393	0.480214	0.641733	-7.62363	VK055_RS08620	1737135	1737806	+		DNA-binding response regulator
0.037776	5.37329	0.488318	0.632365	0.767014	-7.88011	VK055_RS08625	1737810	1738907	+		two-component sensor histidine kinase
-0.0829881	8.03826	-1.0707	0.30118	0.477846	-7.63558	VK055_RS08630	1739156	1741177	-		excinuclease ABC subunit B
NA	NA	NA	NA	NA	NA	VK055_RS08635	1741589	1741801	+		dTDP-4-dehydrorhamnose reductase
-0.201552	2.24661	-0.944753	0.35971	0.53431	-6.95808	VK055_RS08640	1741888	1742610	+		branched-chain amino acid ABC transporter ATP-binding protein
0.00272633	1.5154	0.010809	0.991518	0.995518	-7.18106	VK055_RS08645	1742552	1743274	-		dethiobiotin synthase
-0.0141007	1.49518	-0.0551259	0.956764	0.978025	-7.17429	VK055_RS08650	1743267	1744022	-		malonyl-[acyl-carrier protein] O-methyltransferase BioC
-0.0981569	3.16826	-0.578145	0.571719	0.715977	-7.43648	VK055_RS08655	1744006	1745163	-		8-amino-7-oxononanoate synthase
-0.48154	3.41547	-2.74423	0.0150275	0.0752236	-4.39952	VK055_RS08660	1745160	1746200	-		biotin synthase
-0.285922	2.16039	-1.09167	0.29215	0.469809	-6.72851	VK055_RS08665	1746414	1747703	+		adenosylmethionine--8-amino-7-oxononanoate aminotransferase BioA
0.319078	7.05443	4.70391	0.00028028	0.0074031	-0.941081	VK055_RS08670	1747774	1748250	+		kinase inhibitor
-0.0134732	1.4605	-0.0484956	0.961959	0.980203	-7.13909	VK055_RS08675	1749032	1750414	-	proY	permease
-0.109467	3.93119	-0.604832	0.554303	0.70299	-7.51734	VK055_RS08680	1750513	1752039	-		histidine ammonia-lyase
-0.17437	4.18255	-1.02637	0.320946	0.497193	-7.24449	VK055_RS08685	1752036	1753724	-		urocanate hydratase
0.203304	5.50615	2.18837	0.0448284	0.14597	-5.80048	VK055_RS08690	1753867	1754592	-		histidine utilization repressor
0.285662	5.81676	2.27949	0.0376384	0.132901	-5.693	VK055_RS08695	1754654	1755610	-		formimidoylglutamase
0.472976	6.43126	4.31448	0.00060961	0.0114984	-1.68756	VK055_RS08700	1755607	1756824	-		imidazolonepropionase
0.183999	6.95482	2.07936	0.0550974	0.166774	-6.16179	VK055_RS08705	1757081	1758358	+		acyl-CoA thioesterase
-0.266908	3.77084	-2.45995	0.0264753	0.107079	-5.03755	VK055_RS08710	1758632	1761319	-		potassium/sodium efflux P-type ATPase fungal-type
-0.90413	0.652673	-3.78489	0.00178913	0.0222606	-1.69835	VK055_RS08715	1761371	1761802	-		universal stress protein G
-0.323202	2.58876	-2.15229	0.048013	0.153694	-5.33007	VK055_RS08720	1762426	1763421	+		membrane protein
-0.133409	3.66717	-1.03679	0.316209	0.492397	-7.13883	VK055_RS08725	1763422	1766487	+		multidrug transporter AcrB
-0.0447243	4.46782	-0.395121	0.698298	0.814998	-7.7789	VK055_RS08730	1766484	1767449	+		acyltransferase
-0.807498	2.02454	-4.42173	0.00049145	0.0101632	-0.69506	VK055_RS08735	1767466	1767972	-		hypothetical protein
-0.684419	-0.248183	-1.78329	0.0947197	0.23083	-5.27013	VK055_RS08740	1768177	1768323	-		hypothetical protein
-0.386956	0.26344	-1.43049	0.173014	0.336492	-5.90885	VK055_RS08745	1768708	1768920	+		hypothetical protein
0.158867	-0.200252	0.386262	0.70471	0.819446	-6.68065	VK055_RS08750	1769002	1769556	+		LuxR family transcriptional regulator
-0.202157	8.62429	-1.71566	0.107169	0.249391	-6.78629	VK055_RS08755	1769598	1770332	-		helix-turn-helix-type transcriptional regulator
-0.29316	5.50306	-3.90591	0.00139681	0.0197137	-2.43419	VK055_RS08760	1770488	1771699	-		diguanylate phosphodiesterase
-0.932063	0.798793	-2.52085	0.0234765	0.0992816	-4.18547	VK055_RS08765	1772028	1772273	+		two-component-system connector protein YcgZ
-0.648834	0.513587	-1.46205	0.164562	0.325136	-5.83109	VK055_RS08770	1772401	1772706	+		hypothetical protein
-0.778213	1.33952	-2.31214	0.0354018	0.127868	-4.70641	VK055_RS08775	1772758	1773024	+		two-component-system connector protein AriR
0.209042	7.74201	2.10371	0.0526313	0.16169	-6.15102	VK055_RS08780	1773135	1774130	-		6-phosphogluconolactonase
0.318848	5.92653	4.51596	0.00040705	0.00912109	-1.22204	VK055_RS08785	1774359	1775177	+		pyridoxal phosphatase
0.185773	6.63381	1.95605	0.069287	0.191014	-6.31652	VK055_RS08790	1775178	1776236	-		molybdenum ABC transporter ATP-binding protein
0.11391	6.33489	1.30555	0.211315	0.379926	-7.23337	VK055_RS08795	1776239	1776928	-	modB	molybdate ABC transporter permease
0.217265	7.13816	2.74398	0.0150352	0.0752236	-4.91318	VK055_RS08800	1776928	1777701	-		molybdate ABC transporter substrate-binding protein
0.295981	6.34878	2.91842	0.0105645	0.0624364	-4.52693	VK055_RS08805	1777844	1777993	-		membrane protein
0.037124	5.27831	0.413821	0.684844	0.804457	-7.90438	VK055_RS08810	1778146	1778934	+		molybdenum-dependent transcriptional regulator
-0.0527663	5.26394	-0.322682	0.751526	0.851478	-7.86872	VK055_RS08815	1779002	1780474	+		molybdate ABC transporter ATP-binding protein ModF
0.144967	7.00027	1.93084	0.0725676	0.196732	-6.38489	VK055_RS08825	1780684	1781700	+		UDP-glucose 4-epimerase
0.35631	6.1508	3.83256	0.00162279	0.0210784	-2.60668	VK055_RS08830	1781710	1782756	+		galactose-1-phosphate uridylyltransferase
0.136636	5.57552	1.4973	0.154999	0.31291	-6.8477	VK055_RS08835	1782759	1783907	+		galactokinase
0.330003	5.45901	3.32973	0.00455524	0.0372195	-3.52945	VK055_RS08840	1783901	1784944	+		galactose mutarotase
-0.267057	10.4447	-1.57002	0.141588	0.297593	-6.96251	VK055_RS08845	1785236	1785988	+	gpmA	2,3-bisphosphoglycerate-dependent phosphoglycerate mutase
0.217095	6.02274	2.62563	0.019062	0.0871487	-5.0674	VK055_RS08850	1786062	1787114	-		3-deoxy-7-phosphoheptulonate synthase
-0.03828	5.22612	-0.2896	0.776075	0.867427	-7.89665	VK055_RS08855	1787429	1787794	+		hypothetical protein
-0.301224	4.66866	-2.34149	0.0333798	0.1232	-5.37352	VK055_RS08860	1787912	1788856	+		zinc transporter ZitB
0.0777582	5.64943	0.967572	0.348555	0.524163	-7.58869	VK055_RS08865	1788853	1789572	-		nicotinamide riboside transporter PnuC
0.075222	5.12535	0.585618	0.566813	0.712358	-7.83422	VK055_RS08870	1789608	1790651	-		quinolinate synthetase
NA	NA	NA	NA	NA	NA	VK055_RS08875	1790721	1790870	+		hypothetical protein
-0.811652	2.54619	-2.86994	0.012999	0.0692208	-4.11062	VK055_RS26390
NA	NA	NA	NA	NA	NA	VK055_RS08880
-0.225698	6.60357	-2.62401	0.0191237	0.0871487	-5.17347	VK055_RS26395
NA	NA	NA	NA	NA	NA	VK055_RS08885
-0.273651	7.26762	-3.20521	0.00588151	0.0440123	-4.05065	VK055_RS26400
NA	NA	NA	NA	NA	NA	VK055_RS08890
NA	NA	NA	NA	NA	NA	VK055_RS08895
-0.0831332	8.18388	-0.878419	0.393528	0.559075	-7.8157	VK055_RS26405
NA	NA	NA	NA	NA	NA	VK055_RS08900
NA	NA	NA	NA	NA	NA	VK055_RS08905
-0.209398	9.50105	-1.93919	0.0714664	0.195088	-6.39272	VK055_RS26410
NA	NA	NA	NA	NA	NA	VK055_RS08910
-0.0118032	8.98587	-0.157354	0.877058	0.930579	-8.18898	VK055_RS08915	1792389	1793183	-		cell division protein CpoB
-0.198229	9.65501	-2.26523	0.0386873	0.134733	-5.82889	VK055_RS08920	1793193	1793717	-		peptidoglycan-associated lipoprotein
-0.0265853	8.81149	-0.345887	0.734216	0.83951	-8.14337	VK055_RS08925	1793752	1795044	-		translocation protein TolB
0.023331	7.66563	0.264483	0.794996	0.880887	-8.18752	VK055_RS08930	1795174	1796499	-	tolA	cell envelope integrity/translocation protein TolA
0.0888612	6.38342	0.890364	0.387286	0.554719	-7.76223	VK055_RS08935	1796599	1797027	-		colicin transporter
0.124495	7.22385	1.16091	0.263767	0.439581	-7.53043	VK055_RS08940	1797031	1797714	-		Tol-Pal system subunit TolQ
0.102213	6.32505	0.927149	0.368483	0.540557	-7.73144	VK055_RS08945	1797720	1798124	-		acyl-CoA thioesterase
0.203729	6.67168	1.50774	0.153774	0.31143	-7.05182	VK055_RS08950	1798274	1798564	-		cyd operon protein YbgE
0.195929	6.58031	1.43238	0.174094	0.33762	-7.15884	VK055_RS08955	1798564	1798680	-		cyd operon protein YbgT
0.231468	9.91694	1.56276	0.141649	0.297593	-6.97281	VK055_RS08960	1798696	1799835	-		cytochrome bd oxidase subunit II
0.21123	10.3843	1.80527	0.0911578	0.225617	-6.5935	VK055_RS08965	1799851	1801419	-		cytochrome bd-I ubiquinol oxidase subunit I
NA	NA	NA	NA	NA	NA	VK055_RS08970	1802090	1802200	-		hypothetical protein
-0.0129396	7.97956	-0.0390429	0.969628	0.984488	-8.21852	VK055_RS08975	1802245	1803114	-		succinate--CoA ligase subunit alpha
0.0315648	8.21	0.095417	0.925877	0.959147	-8.21703	VK055_RS08980	1803114	1804280	-		succinyl-CoA ligase subunit beta
0.0653317	7.71379	0.217095	0.832425	0.904759	-8.16986	VK055_RS08985	1804384	1805610	-		dihydrolipoamide succinyltransferase
0.0825539	8.41903	0.371477	0.71737	0.828424	-8.14346	VK055_RS08990	1805625	1808432	-		2-oxoglutarate dehydrogenase subunit E1
0.00099123	6.60217	0.00300061	0.997664	0.998742	-8.09235	VK055_RS08995	1808814	1809530	-		succinate dehydrogenase iron-sulfur subunit
0.0601532	6.67701	0.225155	0.826054	0.90115	-8.06621	VK055_RS09000	1809546	1811312	-		succinate dehydrogenase flavoprotein subunit
0.0243848	4.08922	0.110771	0.913414	0.951808	-7.73564	VK055_RS09005	1811312	1811659	-		succinate dehydrogenase cytochrome b556 small membrane subunit
-0.0423695	3.81896	-0.168006	0.869139	0.923644	-7.65573	VK055_RS09010	1811653	1812057	-		succinate dehydrogenase cytochrome b556 large membrane subunit
0.148867	7.05699	1.15423	0.266817	0.442636	-7.46526	VK055_RS09015	1812698	1813981	+		citrate (Si)-synthase
0.321374	1.91871	1.44553	0.168815	0.330226	-6.29042	VK055_RS09020	1813971	1814084	-		hypothetical protein
0.102883	5.13635	1.0208	0.323481	0.499401	-7.44257	VK055_RS09025	1814072	1814863	-		endonuclease VIII
0.0835975	4.972	0.848948	0.409214	0.573094	-7.57506	VK055_RS09030	1814879	1815523	-		pyroglutamyl-peptidase I
0.149082	4.65979	1.54324	0.143542	0.299367	-6.72214	VK055_RS09035	1815533	1816528	-		membrane protein
-0.0414833	4.11607	-0.328797	0.746841	0.848015	-7.73964	VK055_RS09040	1816525	1817250	-		membrane protein
0.0774833	4.74792	0.728588	0.477441	0.638669	-7.61605	VK055_RS09045	1817332	1818075	-		LamB/YcsF family protein
0.135326	6.00193	1.51831	0.149667	0.306596	-6.93585	VK055_RS09050	1818065	1818997	-		hypothetical protein
-0.127472	5.78795	-1.21604	0.242702	0.417558	-7.30697	VK055_RS09055	1818991	1819647	-		allophanate hydrolase
0.227951	5.76626	2.39412	0.030125	0.116651	-5.46224	VK055_RS09060	1819662	1820405	-		Nif3-like dinuclear metal center hexameric protein
-0.0678274	3.99718	-0.575789	0.57327	0.717232	-7.6477	VK055_RS09065	1820673	1822151	+		dipeptide permease D
-0.255912	3.98937	-1.72371	0.105239	0.246812	-6.31184	VK055_RS09070	1822123	1823565	-		deoxyribodipyrimidine photo-lyase
-0.557539	2.2616	-1.90579	0.0761881	0.202711	-5.5634	VK055_RS09075	1823749	1823955	-		hypothetical protein
-0.299058	1.79336	-1.16836	0.260841	0.436705	-6.56921	VK055_RS09080	1824354	1826033	+		potassium-transporting ATPase subunit KdpA
0.202273	1.54408	0.746905	0.466633	0.629388	-6.83279	VK055_RS09085	1826054	1828102	+		potassium-transporting ATPase B chain
-0.208006	2.76654	-1.45891	0.16515	0.325732	-6.44735	VK055_RS09090	1828113	1828688	+		potassium-transporting ATPase subunit C
-0.007202	5.07457	-0.0915926	0.92823	0.961278	-7.96263	VK055_RS09095	1828689	1831376	+		two-component sensor histidine kinase
0.0793506	4.92009	0.975071	0.344942	0.520717	-7.4362	VK055_RS09100	1831373	1832050	+		DNA-binding response regulator
0.00826326	2.76005	0.0541274	0.957546	0.978025	-7.49143	VK055_RS09105	1832032	1832469	-		hypothetical protein
0.163018	9.15592	2.35631	0.0324308	0.121202	-5.6907	VK055_RS09110	1832524	1834164	-		phosphoglucomutase, alpha-D-glucose phosphate-specific
0.20901	6.95477	2.76339	0.0144587	0.073303	-4.88845	VK055_RS09115	1834197	1834745	-		replication initiation regulator SeqA
0.45777	0.227161	1.23384	0.236189	0.409498	-6.18342	VK055_RS09120	1834843	1834959	-		hypothetical protein
0.433788	3.97413	2.86589	0.0117529	0.0657607	-4.24697	VK055_RS09125	1834929	1835702	+		acyl-CoA esterase
-0.105597	4.2409	-0.873411	0.396165	0.561303	-7.4612	VK055_RS09130	1835836	1836129	+		LexA regulated protein
0.0309474	8.57293	0.491708	0.630022	0.766084	-8.0871	VK055_RS09135	1836281	1836811	+		flavodoxin
0.0506628	7.97874	0.688371	0.501695	0.659904	-7.97598	VK055_RS09140	1837103	1837555	+		transcriptional repressor
-0.0889054	2.93636	-0.763537	0.456949	0.620464	-7.29742	VK055_RS09145	1837605	1838120	+		MFS transporter
0.393214	2.39867	2.8741	0.011559	0.0651304	-3.97732	VK055_RS09150	1838172	1838504	-		hypothetical protein
0.761994	5.9236	4.55044	0.00054881	0.0108115	-1.45234	VK055_RS09155	1838552	1839955	-	chiP	chitoporin
NA	NA	NA	NA	NA	NA	VK055_RS09160	1840029	1840337	+		B12-dependent methionine synthase
0.392797	8.5386	2.40756	0.0324537	0.121202	-5.64828	VK055_RS09165	1840391	1842058	-		glutamine--tRNA ligase
0.157394	8.30385	1.58319	0.134168	0.288194	-6.98791	VK055_RS09170	1842237	1844192	-		PTS N-acetyl glucosamine transporter subunit IIABC
0.482739	7.14245	5.5297	5.71126e-05	0.00264734	0.704456	VK055_RS09175	1844507	1845307	+		glucosamine-6-phosphate deaminase
0.181521	6.37039	2.01308	0.0623563	0.178571	-6.19945	VK055_RS09180	1845421	1846569	+		N-acetylglucosamine-6-phosphate deacetylase
0.0885731	6.43197	1.20293	0.24759	0.422906	-7.39488	VK055_RS09185	1846578	1847798	+		transcriptional regulator
0.373645	4.98134	3.35882	0.00429097	0.0361408	-3.45614	VK055_RS09190	1847915	1848667	+		UMP phosphatase
0.126445	6.16695	1.68579	0.112456	0.256741	-6.7166	VK055_RS09195	1848946	1850610	+	asnB	asparagine synthase B
NA	NA	NA	NA	NA	NA	VK055_RS09200
0.0269958	5.8598	0.236529	0.816212	0.894541	-8.11231	VK055_RS09205
NA	NA	NA	NA	NA	NA	VK055_RS09210
NA	NA	NA	NA	NA	NA	VK055_RS09215
NA	NA	NA	NA	NA	NA	VK055_RS09220
NA	NA	NA	NA	NA	NA	VK055_RS09225
NA	NA	NA	NA	NA	NA	VK055_RS09230
0.174533	6.90418	2.56801	0.0213802	0.0928572	-5.26612	VK055_RS09235	1851718	1852893	-	ubiF	2-octaprenyl-3-methyl-6-methoxy-1,4-benzoquinol hydroxylase
0.164946	7.15549	2.02369	0.0611377	0.176579	-6.26919	VK055_RS09240	1853073	1854497	+		tRNA (N6-isopentenyl adenosine(37)-C2)-methylthiotransferase MiaB
0.114953	6.91213	1.03384	0.317543	0.493376	-7.62255	VK055_RS09245	1854651	1855697	+		nucleoside triphosphate hydrolase
0.0370913	5.77739	0.27917	0.783936	0.872928	-8.01942	VK055_RS09250	1855694	1856167	+		endoribonuclease YbeY
0.179009	8.12985	1.77915	0.0954196	0.232097	-6.69142	VK055_RS09255	1856315	1857193	+		cobalt transporter
0.400459	5.94701	2.85807	0.0124033	0.067561	-4.64819	VK055_RS09260	1857319	1858857	+		apolipoprotein N-acyltransferase
-0.270171	3.26299	-1.22294	0.240402	0.415129	-6.81993	VK055_RS09265	1859212	1860123	+		glutamate/aspartate ABC transporter substrate-binding protein
-0.593466	0.486004	-1.96658	0.0679569	0.188799	-5.05401	VK055_RS09270	1860288	1861028	+		glutamate/aspartate ABC transporter permease
-0.344612	2.62951	-1.9629	0.0684198	0.189194	-5.66616	VK055_RS09275	1861028	1861702	+		glutamate/aspartate transporter permease GltK
-0.212838	3.75893	-1.35118	0.196605	0.365282	-6.80099	VK055_RS09280	1861702	1862427	+	artP	glutamate/aspartate ABC transporter ATP-binding protein
NA	NA	NA	NA	NA	NA	VK055_RS09285	1862670	1862794	-		hypothetical protein
NA	NA	NA	NA	NA	NA	VK055_RS09290	1862809	1864479	+		hemin-binding protein
0.0124568	2.74042	0.0998775	0.92176	0.956139	-7.52309	VK055_RS09295	1864545	1866338	+		filamentous hemagglutinin
0.282013	6.00366	3.20102	0.00593224	0.0441239	-3.91191	VK055_RS09300	1866384	1866866	-		hypothetical protein
0.211379	9.68884	2.13187	0.0499069	0.157293	-6.0761	VK055_RS09305	1867093	1869675	+		leucine--tRNA ligase
0.199396	7.82749	2.26727	0.0385356	0.134679	-5.86548	VK055_RS09310	1869690	1870280	+		LPS assembly lipoprotein LptE
0.269093	7.39463	3.41723	0.00380576	0.0341436	-3.60144	VK055_RS09315	1870280	1871311	+		DNA polymerase III subunit delta
0.250698	5.50766	3.11906	0.00701649	0.0489587	-4.03791	VK055_RS09320	1871304	1871954	+		nicotinate-nicotinamide nucleotide adenylyltransferase
0.14993	3.63013	1.45922	0.165066	0.325732	-6.64664	VK055_RS09325	1872027	1872656	+		alpha-ribazole phosphatase
-0.0967505	6.18814	-1.19351	0.251149	0.426827	-7.42039	VK055_RS09330	1872879	1873196	+		ribosome silencing factor RsfS
0.162206	6.16392	1.98751	0.0653823	0.18373	-6.26977	VK055_RS09335	1873200	1873667	+		23S rRNA (pseudouridine(1915)-N(3))-methyltransferase RlmH
0.19271	6.82444	1.89817	0.0770273	0.204254	-6.46493	VK055_RS09340	1873695	1875596	+		penicillin-binding protein 2
0.114926	6.0425	1.13931	0.272389	0.448887	-7.45006	VK055_RS09345	1875596	1876708	+		cell wall shape-determining protein
0.1665	6.81303	1.71871	0.106168	0.24825	-6.7258	VK055_RS09350	1876720	1877868	+		rare lipoprotein A
0.317071	6.02206	2.80204	0.013374	0.0705715	-4.70431	VK055_RS09355	1878007	1879206	+		serine-type D-Ala-D-Ala carboxypeptidase
0.12203	6.94341	1.37935	0.187944	0.355439	-7.23393	VK055_RS09360	1879319	1879582	+		hypothetical protein
0.225205	5.44622	2.44297	0.0273743	0.109128	-5.36097	VK055_RS09365	1879687	1880331	+		octanoyltransferase
0.165596	3.53095	0.913031	0.375625	0.545776	-7.1274	VK055_RS09370	1880525	1881421	+		transcriptional regulator
-0.102724	8.34217	-1.58989	0.132648	0.286637	-6.97951	VK055_RS09375	1881602	1882567	+		lipoyl synthase
0.0642463	7.95823	0.667908	0.514308	0.670297	-7.98875	VK055_RS09380	1882758	1882964	-	tatE	sec-independent protein translocase tatE
0.122744	5.36847	1.24517	0.232113	0.404657	-7.26245	VK055_RS09385	1883207	1883995	-		hydrolase
0.00747808	5.02532	0.0811309	0.936407	0.966501	-8.00283	VK055_RS09390	1884085	1884468	+		fluoride ion transporter CrcB
0.155782	12.9873	1.21876	0.241777	0.416416	-7.32589	VK055_RS09395	1884536	1884745	-		cold-shock protein CspE
-0.0166453	7.62328	-0.220053	0.828788	0.902811	-8.19945	VK055_RS09400	1884940	1885509	-		phospholipid:lipid A palmitoyltransferase
0.320714	6.14642	2.27916	0.0386708	0.134733	-5.76051	VK055_RS09405	1885797	1887170	+		anaerobic C4-dicarboxylate transporter DcuC
0.2215	5.43891	2.09333	0.0536697	0.16371	-5.98124	VK055_RS09410	1887263	1888060	+		ribonuclease I
0.169197	5.84734	2.44395	0.0273216	0.10901	-5.38745	VK055_RS09415	1888239	1888649	+		nucleoside diphosphate kinase regulator
0.528869	6.997	3.62782	0.00296106	0.0297238	-3.27381	VK055_RS09420	1888836	1889264	+		universal stress protein G
0.471766	7.53002	3.59687	0.00290127	0.0293917	-3.29914	VK055_RS09425	1889341	1890906	-		alkyl hydroperoxide reductase subunit F
0.299869	9.36642	3.32787	0.00457269	0.0372436	-3.7784	VK055_RS09430	1891094	1891657	-		alkyl hydroperoxide reductase subunit C
0.131642	5.20775	1.56773	0.137731	0.291912	-6.77501	VK055_RS09435	1892069	1892818	+		thiol:disulfide interchange protein DsbG
NA	NA	NA	NA	NA	NA	VK055_RS09440	1892999	1893931	+		LysR family transcriptional regulator
-0.334259	1.03685	-1.33648	0.201252	0.369769	-6.1934	VK055_RS09445	1894042	1895265	+		phosphoadenosine phosphosulfate reductase
-0.189158	1.14633	-0.78679	0.443622	0.606899	-6.73022	VK055_RS09450	1895250	1895876	+		hypothetical protein
-0.361586	2.59395	-1.753	0.0999474	0.238406	-5.97764	VK055_RS09455	1895877	1897037	-		methionine aminotransferase
0.264044	2.46235	1.52443	0.148142	0.304528	-6.24415	VK055_RS09460	1897164	1897853	+		enolase-phosphatase E1
0.113453	3.62911	0.888509	0.388251	0.555416	-7.27538	VK055_RS09465	1897850	1898392	+		acireductone dioxygenase
-0.705809	2.41137	-3.16968	0.0063257	0.0459573	-3.35923	VK055_RS09470	1898500	1900809	-		biotin transporter BioY
NA	NA	NA	NA	NA	NA	VK055_RS09475	1901218	1902198	+		ABC transporter substrate-binding protein
-0.187044	1.02714	-0.831573	0.418652	0.582066	-6.72962	VK055_RS09480	1902195	1903745	+		sugar ABC transporter ATPase
NA	NA	NA	NA	NA	NA	VK055_RS09485	1903742	1904731	+		membrane protein
0.372128	-0.0818974	1.54662	0.142727	0.298723	-5.64518	VK055_RS09490	1904728	1905732	+		branched-chain amino acid ABC transporter permease
-0.268653	0.793533	-1.1645	0.262355	0.438221	-6.34283	VK055_RS09495	1905744	1906685	+		kinase
-0.196647	2.14391	-0.972112	0.346365	0.521844	-6.87496	VK055_RS09500	1906728	1907756	-		dihydrofolate reductase
-0.833623	2.3457	-3.08714	0.00765635	0.0514925	-3.49517	VK055_RS09505	1907753	1909249	-		carbohydrate kinase
-1.00505	1.87949	-4.04576	0.00105033	0.0163893	-1.40972	VK055_RS09510	1909262	1909870	-		methylthioribulose 1-phosphate dehydratase
0.169961	1.59159	0.933496	0.365304	0.538588	-6.7376	VK055_RS09515	1910322	1911584	+		cytosine permease
NA	NA	NA	NA	NA	NA	VK055_RS09520	1911581	1912816	+		DNA-binding protein
NA	NA	NA	NA	NA	NA	VK055_RS09525	1912813	1914051	+		cytosine deaminase
0.0839839	6.01625	1.08353	0.295631	0.473169	-7.50436	VK055_RS09530	1914164	1915147	+		LacI family transcriptional regulator
0.0760834	2.49696	0.362006	0.722381	0.831592	-7.38209	VK055_RS09535	1915269	1916078	+		hypothetical protein
0.363292	1.91334	1.44392	0.16926	0.330551	-6.17939	VK055_RS09540	1916189	1917547	+		MFS transporter
-0.168783	3.20998	-1.32975	0.203409	0.372037	-6.73403	VK055_RS09545	1917573	1918841	+		hypothetical protein
-0.3226	3.07096	-2.3624	0.0320484	0.120641	-5.05671	VK055_RS09550	1918901	1919929	-		S-methyl-5-thioribose-1-phosphate isomerase
-0.210648	0.14547	-0.536955	0.59915	0.73963	-6.71788	VK055_RS09555	1920031	1921230	+		S-methyl-5-thioribose kinase
NA	NA	NA	NA	NA	NA	VK055_RS09560	1921374	1921895	+		transcriptional regulator
NA	NA	NA	NA	NA	NA	VK055_RS09565	1921952	1922737	+		integrase
-0.0205061	2.88149	-0.178131	0.860997	0.920323	-7.53619	VK055_RS09570	1922893	1924134	-		hypothetical protein
-0.189093	3.16113	-1.32583	0.204674	0.372478	-6.7254	VK055_RS09575	1924236	1925300	-		sugar ABC transporter substrate-binding protein
-0.227213	1.67517	-1.13753	0.273108	0.449376	-6.56221	VK055_RS09580	1925321	1926319	-		sugar ABC transporter permease
-0.116649	2.79362	-0.862595	0.4019	0.566145	-7.16291	VK055_RS09585	1926316	1927818	-		ABC transporter ATP-binding protein
0.00378082	0.528603	0.0134768	0.989425	0.994465	-6.97066	VK055_RS09590	1927982	1929070	+		oxidoreductase
0.0854374	0.685347	0.272393	0.789022	0.875909	-6.90901	VK055_RS09595	1929128	1929871	+		oxidoreductase
-0.0339317	2.69831	-0.205137	0.840214	0.908423	-7.38891	VK055_RS09600	1930055	1930357	+		plasmid stabilization protein
0.529294	2.04322	2.78466	0.0138515	0.0718719	-3.92506	VK055_RS09605	1930332	1930736	+		transcriptional regulator
-0.216442	1.71173	-1.35109	0.196634	0.365282	-6.41944	VK055_RS09610	1930733	1930930	-		hypothetical protein
0.0199099	3.51282	0.144474	0.887044	0.938095	-7.69088	VK055_RS09615	1931035	1933140	-		carbon starvation protein A
-0.734495	2.89567	-1.65485	0.125756	0.277062	-6.13092	VK055_RS09620	1933496	1933909	-		acyl-CoA esterase
-0.496764	3.21265	-1.05016	0.316271	0.492397	-6.90531	VK055_RS09625	1933910	1934665	-		2,3-dihydro-2,3-dihydroxybenzoate dehydrogenase
-1.35348	3.04545	-2.013	0.07132	0.194914	-5.51917	VK055_RS09630	1934665	1935516	-		isochorismatase
-1.46742	2.20333	-1.82512	0.0968233	0.234159	-5.5521	VK055_RS09635	1935530	1937137	-	entE	2,3-dihydroxybenzoate-AMP ligase
-1.8359	2.49609	-2.92683	0.0138201	0.0718719	-3.74224	VK055_RS09640	1937147	1938322	-		isochorismate synthase EntC
-0.395157	2.18404	-0.685139	0.507072	0.66411	-6.91136	VK055_RS09645	1938511	1939470	+		Fe2+-enterobactin ABC transporter substrate-binding protein
-1.04692	2.91558	-1.38123	0.196779	0.365282	-6.32127	VK055_RS09650	1939849	1941090	-		MFS transporter
-0.983659	2.99473	-1.20431	0.256012	0.431217	-6.52256	VK055_RS09655	1941203	1942210	+		iron-enterobactin transporter membrane protein
-1.18337	2.88069	-1.01476	0.334487	0.510419	-6.61168	VK055_RS09660	1942207	1943199	+		iron-enterobactin transporter permease
-1.21554	2.93477	-1.04773	0.319784	0.495717	-6.56371	VK055_RS09665	1943196	1943990	+		iron-enterobactin transporter ATP-binding protein
-0.830055	5.83638	-1.36928	0.201308	0.369769	-6.98603	VK055_RS09670	1944055	1947936	-	entF	enterobactin synthase subunit F
-1.2351	0.854555	-1.33201	0.2094	0.378122	-5.84307	VK055_RS09675	1947947	1948150	-		invasin
-1.37171	3.70396	-1.47528	0.17136	0.333961	-6.3434	VK055_RS09680	1948178	1949386	-		enterochelin esterase
-1.29468	4.72997	-2.49833	0.031631	0.119943	-5.12273	VK055_RS09685	1949646	1951874	+		outer membrane receptor FepA
-1.80347	0.804169	-2.2586	0.0445822	0.145469	-4.57366	VK055_RS09690	1951941	1952600	+		enterobactin synthase
-0.535014	0.646717	-1.72636	0.104751	0.245922	-5.61781	VK055_RS09695	1952718	1953659	+		D-ribose ABC transporter substrate-binding protein
0.0688161	-0.130616	0.195227	0.847827	0.91165	-6.79018	VK055_RS09700	1953670	1954278	+		hypothetical protein
-0.0169661	2.88754	-0.130467	0.897925	0.94468	-7.573	VK055_RS09705	1954278	1955804	+		sugar ABC transporter ATP-binding protein
-0.119577	2.79665	-1.05655	0.307385	0.4846	-6.97643	VK055_RS09710	1955806	1956894	+		sugar ABC transporter permease
-0.131769	5.07431	-1.24493	0.232199	0.404657	-7.17526	VK055_RS09715	1957050	1958012	+		transposase
0.0668926	7.25818	0.825489	0.42199	0.585094	-7.85987	VK055_RS09720	1958009	1958959	-		DNA-binding transcriptional regulator
0.408648	1.20169	1.40042	0.181672	0.347189	-6.00112	VK055_RS09725	1959271	1960101	+		transketolase
-0.18069	2.48111	-0.907117	0.378644	0.547839	-6.95572	VK055_RS09730	1960094	1961044	+		transketolase
0.13659	4.0976	1.21736	0.242217	0.416892	-7.03535	VK055_RS09735	1961079	1962497	+		fucose isomerase
0.203013	3.4882	1.33961	0.200256	0.368266	-6.75607	VK055_RS09740	1962512	1964011	+		carbohydrate kinase
0.0224389	3.91252	0.146514	0.885461	0.937197	-7.76399	VK055_RS09745	1964070	1964675	-		S-transferase
0.123385	4.44456	1.18864	0.253002	0.427824	-7.13183	VK055_RS09750	1964930	1965823	+		glycine cleavage system regulatory protein
-0.0391855	5.2519	-0.440201	0.66605	0.791693	-7.89761	VK055_RS09755	1965820	1967076	-		transport
0.232384	6.6278	3.38659	0.00405307	0.035043	-3.58631	VK055_RS09760	1967301	1967747	+		lysozyme inhibitor
-0.710778	4.88752	-3.21534	0.00720486	0.0498021	-3.8801	VK055_RS09765	1967793	1969826	-		high-affinity choline transporter BetT
-0.654716	6.39632	-2.99194	0.0118614	0.0660114	-4.51819	VK055_RS09770	1969955	1970542	+		transcriptional regulator
-0.519503	6.97164	-2.71031	0.0191175	0.0871487	-5.04772	VK055_RS09775	1970556	1972028	+		betaine-aldehyde dehydrogenase
-0.248141	7.70687	-1.2941	0.220723	0.391146	-7.34383	VK055_RS09780	1972042	1973706	+		choline dehydrogenase
0.14891	5.299	1.48933	0.157062	0.315191	-6.93462	VK055_RS09785	1973827	1974522	-		N-acetyltransferase GCN5
0.287735	3.7428	1.88434	0.0789886	0.207246	-5.97554	VK055_RS09790	1974728	1976296	+		ABC transporter substrate-binding protein
-0.0139285	2.31564	-0.0814511	0.936157	0.966501	-7.38197	VK055_RS09795	1976416	1977438	+		peptide ABC transporter permease
0.248997	3.78574	1.63393	0.123018	0.272682	-6.4543	VK055_RS09800	1977438	1978271	+		peptide ABC transporter permease
0.221114	4.83222	1.516	0.150331	0.30741	-6.8206	VK055_RS09805	1978264	1979100	+		peptide ABC transporter ATP-binding protein
0.162526	4.31186	1.05804	0.306796	0.484278	-7.31964	VK055_RS09810	1979087	1979791	+		peptide ABC transporter ATP-binding protein
-0.714892	1.50743	-2.72066	0.0157573	0.0773153	-4.06983	VK055_RS09815	1980417	1981754	-		aspartate aminotransferase family protein
0.379264	1.16719	1.60414	0.129463	0.281686	-5.80903	VK055_RS09820	1981935	1982699	+		oxidoreductase
-0.323327	2.10502	-1.77664	0.0958458	0.232508	-5.85334	VK055_RS09825	1982753	1983514	-		glutamate ABC transporter ATP-binding protein
NA	NA	NA	NA	NA	NA	VK055_RS09830	1983507	1984172	-		hypothetical protein
NA	NA	NA	NA	NA	NA	VK055_RS09835	1984187	1984828	-		ABC transporter permease
-0.825077	-0.519806	-1.46664	0.165087	0.325732	-5.74535	VK055_RS09840	1984876	1985727	-		amino acid ABC transporter substrate-binding protein
NA	NA	NA	NA	NA	NA	VK055_RS09845	1985969	1987432	+		GntR family transcriptional regulator
0.14332	4.62345	1.59183	0.132211	0.285954	-6.6811	VK055_RS09850	1987429	1988763	-		GntR family transcriptional regulator
-0.0949228	2.10238	-0.625218	0.541195	0.692498	-7.14479	VK055_RS09855	1988888	1989796	+		transporter
-0.246472	1.94163	-1.29489	0.214876	0.384655	-6.48443	VK055_RS09860	1989900	1991168	-		Zn-dependent hydrolase
-0.126567	1.53749	-0.613873	0.548469	0.697836	-7.02238	VK055_RS09865	1991266	1992276	-	dppD	ABC transporter ATP-binding protein
-0.0356559	1.20912	-0.177228	0.861693	0.920567	-7.12707	VK055_RS09870	1992266	1993303	-		dipeptide/oligopeptide/nickel ABC transporter ATP-binding protein
-0.490344	-0.0037198	-1.76962	0.0970485	0.234224	-5.39867	VK055_RS09875	1993307	1994200	-		ABC transporter permease
-0.140641	0.749303	-0.589291	0.56441	0.710661	-6.84589	VK055_RS09880	1994203	1995156	-		ABC transporter permease
-0.143483	2.26881	-0.878054	0.39372	0.559076	-7.02834	VK055_RS09885	1995175	1996842	-		ABC transporter substrate-binding protein
0.673011	2.40447	4.27212	0.00066394	0.0122622	-1.03407	VK055_RS09890	1997169	1998284	+		glutamate--cysteine ligase
0.0585749	3.44854	0.489928	0.631252	0.766336	-7.58516	VK055_RS09895	1998332	1999051	+		periplasmic protein, PF09992 family
-0.370442	7.06294	-1.84649	0.0911031	0.225617	-6.58617	VK055_RS09900	1999406	2002498	-		multidrug RND transporter
-0.245763	5.06178	-1.28469	0.221769	0.392706	-7.1637	VK055_RS09905	2002512	2003591	-		RND transporter MFP subunit
-0.196335	7.25025	-0.94237	0.365941	0.538588	-7.7464	VK055_RS09910	2003644	2006367	-		carbonate dehydratase
NA	NA	NA	NA	NA	NA	VK055_RS09915	2006360	2006494	+		aldo/keto reductase
-0.156422	5.02109	-1.21053	0.244748	0.419396	-7.28081	VK055_RS09920	2006870	2007118	+		membrane protein
-0.375718	4.91929	-2.90754	0.0108006	0.0631995	-4.24538	VK055_RS09925	2007136	2007477	-		transcriptional activator RamA
-0.493201	6.15932	-4.14896	0.00085172	0.0139341	-1.91716	VK055_RS09930	2007508	2008608	-		MBL fold metallo-hydrolase
0.216737	4.83756	2.13953	0.0491882	0.156082	-5.71833	VK055_RS09935	2008803	2009387	+	ramR	TetR family transcriptional regulator
0.133525	3.63798	0.749617	0.465045	0.627672	-7.3941	VK055_RS09940	2009384	2009752	+		hypothetical protein
0.190289	7.52584	2.38324	0.0307722	0.118171	-5.62945	VK055_RS09945	2009872	2010525	+		NAD(P)H nitroreductase
NA	NA	NA	NA	NA	NA	VK055_RS09950	2010711	2011232	+		transcriptional regulator
NA	NA	NA	NA	NA	NA	VK055_RS09955	2011289	2012074	+		integrase
-0.346384	4.75783	-2.47185	0.0258619	0.105774	-5.19993	VK055_RS09960	2012238	2012525	-		transcriptional regulator
-0.53749	5.23139	-3.99864	0.00115649	0.0176383	-2.21979	VK055_RS09965	2012518	2012835	-		RelE toxin protein
-0.120796	5.15011	-1.14504	0.270082	0.446017	-7.3174	VK055_RS09970	2013020	2014063	-		DUF2157 domain-containing protein
-0.296391	5.72793	-3.57851	0.00273227	0.0285169	-3.14445	VK055_RS09975	2014733	2015599	-		transcriptional regulator
0.0116387	1.75835	0.0546738	0.957118	0.978025	-7.24086	VK055_RS09980	2015708	2017135	+		MFS transporter
-0.0309464	6.11918	-0.301905	0.766857	0.862031	-8.07068	VK055_RS09985	2017206	2018450	+		miniconductance mechanosensitive channel
-0.0144931	6.29636	-0.225348	0.824741	0.90034	-8.10638	VK055_RS09990	2018454	2019434	-		LacI family transcriptional regulator
NA	NA	NA	NA	NA	NA	VK055_RS09995	2019683	2020099	+		hypothetical protein
0.100894	3.14208	0.660541	0.518892	0.673989	-7.43099	VK055_RS10000	2020119	2021270	-		dehydrogenase
0.210347	2.58625	1.05551	0.307845	0.485002	-6.96347	VK055_RS10005	2021272	2022294	-		AP endonuclease
0.27754	2.21702	1.62803	0.124273	0.274818	-6.23661	VK055_RS10010	2022311	2023552	-		MFS transporter
[truncated: 3,249 more rows]

## Sheet: Fig 2A-middle
LogFC	AveExpr	t	PValue	FDR	B	Locus_tag	Start	End	Strand	Gene_Symbol	Product
NA	NA	NA	NA	NA	NA	VK055_RS00010	1089	1570	+		ArsR family transcriptional regulator
NA	NA	NA	NA	NA	NA	VK055_RS00015	2045	5027	+		kinase
NA	NA	NA	NA	NA	NA	VK055_RS00020	5102	7255	+		hypothetical protein
NA	NA	NA	NA	NA	NA	VK055_RS00025	7268	8002	+		hypothetical protein
NA	NA	NA	NA	NA	NA	VK055_RS00030	8068	10410	-		hypothetical protein
NA	NA	NA	NA	NA	NA	VK055_RS00035	10502	11080	+		DNA invertase
0.247014	2.84511	1.26081	0.226578	0.422756	-6.05608	VK055_RS00045	12162	12401	+		DNA polymerase V
0.0344536	3.35615	0.182823	0.857378	0.922549	-6.95118	VK055_RS00050	12404	12730	+		hypothetical protein
-1.18498	4.96696	-11.4261	8.14713e-09	1.24257e-06	10.6394	VK055_RS00055	13222	14367	-		porin
0.198196	3.31871	0.891763	0.386559	0.583915	-6.65871	VK055_RS00060	14906	15187	+		hypothetical protein
0.244828	6.04316	2.18704	0.0449422	0.151702	-5.20887	VK055_RS00065	15230	15937	+		phosphohydrolase
0.0236116	7.92638	0.311377	0.759787	0.862368	-7.47795	VK055_RS00070	15981	17414	+		DNA cytosine methyltransferase
0.00529293	5.2585	0.0557184	0.956299	0.975487	-7.29451	VK055_RS00075	17395	17889	+		very short patch repair endonuclease
-0.394958	1.09636	-1.58656	0.133402	0.306028	-5.15203	VK055_RS00080	17864	18775	-		drug/metabolite exporter YedA
0.0574059	5.86717	0.589952	0.563978	0.736192	-7.19979	VK055_RS00085	18959	19870	+		hypothetical protein
-0.159522	5.47967	-0.986968	0.339265	0.537071	-6.83411	VK055_RS00090	19986	21665	+		diguanylate cyclase
0.164812	1.43808	0.638908	0.532489	0.712598	-6.31831	VK055_RS00095	21965	22186	-		hypothetical protein
0.184216	6.15042	1.50917	0.151965	0.332533	-6.32402	VK055_RS00100	22320	22511	+		hypothetical protein
0.463456	6.62354	1.62659	0.132168	0.304083	-6.20875	VK055_RS00105	22544	23167	-	rcsA	helix-turn-helix transcriptional regulator
0.195776	6.77006	1.86545	0.0817387	0.220696	-5.81778	VK055_RS00110	23543	23974	+		hypothetical protein
0.127698	5.59197	1.28693	0.217565	0.412779	-6.52782	VK055_RS00115	24016	25503	-		alpha-amylase
-0.364683	6.75082	-2.33766	0.0338025	0.125742	-4.99586	VK055_RS00120	25704	26504	+		cystine ABC transporter substrate-binding protein
0.29166	6.45622	2.72273	0.0156918	0.0769677	-4.23116	VK055_RS00125	26600	27586	+		aminocyclopropane-1-carboxylate deaminase/D-cysteine desulfhydrase family protein
0.373046	5.23296	2.58198	0.0207945	0.0918845	-4.33547	VK055_RS00130	27602	28270	+		amino acid ABC transporter permease
0.209575	5.84887	2.0101	0.0627018	0.185632	-5.46709	VK055_RS00135	28267	29019	+		L-cystine ABC transporter ATP-binding protein YecC
0.196905	7.45281	1.86361	0.0820111	0.221014	-5.85564	VK055_RS00140	29337	30059	+		transcriptional regulator
-0.538182	5.8969	-3.67486	0.00224189	0.02181	-2.26661	VK055_RS00145	30127	30351	-		hypothetical protein
-0.0958569	8.90993	-0.916582	0.37382	0.570745	-7.07995	VK055_RS00150	30813	31469	+		DNA-binding response regulator
-0.0204886	9.37266	-0.193854	0.848884	0.918285	-7.48485	VK055_RS00155	31466	33298	+		excinuclease ABC subunit C
-0.051428	6.80164	-0.496934	0.626418	0.777758	-7.34738	VK055_RS00160	33356	33904	+		CDP-diacylglycerol--glycerol-3-phosphate 3-phosphatidyltransferase
-0.212819	-0.820752	-0.475192	0.641475	0.787394	-5.97868	VK055_RS00165
-0.641069	4.92516	-3.57852	0.00273219	0.0246523	-2.31935	VK055_RS00170
-0.39942	3.37246	-1.83474	0.086392	0.228638	-5.3124	VK055_RS00175
0.0363223	4.33365	0.301177	0.767401	0.866557	-7.10959	VK055_RS00180	34573	35454	+		dihydrodipicolinate synthase family protein
-0.407095	6.33573	-2.99282	0.00908022	0.0541378	-3.68703	VK055_RS00185	35553	36221	+		hypothetical protein
-0.502337	5.63795	-2.53024	0.0237954	0.100093	-4.51366	VK055_RS00190	36246	37457	-		tyrosine transporter TyrP
-0.19463	6.62722	-1.51043	0.151647	0.332246	-6.3449	VK055_RS00195	37649	37888	+		hypothetical protein
-0.435173	6.38284	-1.62991	0.129438	0.299552	-6.08659	VK055_RS00200	37924	38421	-		ferritin
NA	NA	NA	NA	NA	NA	VK055_RS00205	38479	38658	-		hypothetical protein
-0.109718	3.79189	-0.605157	0.554093	0.728392	-6.74588	VK055_RS00210	38829	39467	+		hypothetical protein
0.139402	2.65652	0.699797	0.494732	0.679164	-6.49737	VK055_RS00215	39517	40938	-		MFS transporter
-0.782414	5.6967	-3.79716	0.00195775	0.0202543	-2.03977	VK055_RS00220	41089	41340	+		hypothetical protein
-0.297554	2.5457	-1.05234	0.30925	0.511093	-6.09091	VK055_RS00225	41378	42940	-		MFS transporter
-0.845198	0.67999	-1.77713	0.0957627	0.245364	-4.77381	VK055_RS00230	42955	43113	+		succinate dehydrogenase
0.192999	2.07053	0.566833	0.579186	0.747236	-6.35472	VK055_RS00235	43184	43693	-		ferritin
-1.19712	1.10361	-2.88801	0.0112374	0.062345	-2.91727	VK055_RS00240	44584	45564	+		arabinose ABC transporter substrate-binding protein
-0.367166	1.93891	-1.5867	0.13337	0.306028	-5.40711	VK055_RS00245	45627	47141	+	araG	L-arabinose ABC transporter ATP-binding protein AraG
0.400821	3.25626	2.7787	0.0140192	0.0717286	-3.68968	VK055_RS00250	47156	48136	+		L-arabinose ABC transporter permease AraH
0.281429	4.56232	1.82327	0.0881905	0.231887	-5.63221	VK055_RS00255	48298	49086	+		trehalose-phosphatase
0.104962	5.01008	0.780723	0.447076	0.636523	-6.96903	VK055_RS00260	49061	50485	+		trehalose-6-phosphate synthase
0.595421	6.2277	3.61157	0.00260037	0.0239194	-2.45367	VK055_RS00265	50509	50937	-		universal stress protein C
-0.15079	1.09548	-0.451439	0.658112	0.797834	-6.27191	VK055_RS00270	51290	52873	+		MFS transporter
-0.0241675	3.90691	-0.198066	0.845645	0.916723	-7.06435	VK055_RS00275	52878	54017	+		glycosyl hydrolase family 88
-0.345775	7.50792	-2.23362	0.0414631	0.142885	-5.21388	VK055_RS00280	54079	55812	-		arginine--tRNA ligase
0.280198	6.055	2.32506	0.0344621	0.126997	-4.94301	VK055_RS00285	56048	56617	+		VOC family protein
0.222205	7.40043	1.9948	0.0645063	0.18859	-5.63615	VK055_RS00290	56694	57437	+		copper homeostasis protein CutC
0.16474	7.30358	2.1299	0.0500928	0.162309	-5.40264	VK055_RS00295	57519	58523	-		tRNA 5-methoxyuridine(34) synthase CmoB
0.0974945	6.684	1.10851	0.285048	0.485332	-6.84103	VK055_RS00300	58520	59263	-		tRNA (uridine-5-oxyacetic acid methyl ester)(34) synthase TrmP
0.235318	5.69224	2.15562	0.0477102	0.157194	-5.21646	VK055_RS00305	59303	59698	-		membrane protein
0.414107	5.12687	3.61282	0.00254636	0.0235601	-2.28848	VK055_RS00310	59751	60569	-		hypothetical protein
0.487393	6.05836	4.04575	0.00105034	0.0131029	-1.52695	VK055_RS00315	60566	61132	-		hydrolase
-0.127177	8.70315	-1.19772	0.249556	0.447541	-6.7984	VK055_RS00320	61400	63187	+		aspartate--tRNA ligase
0.0263042	7.15177	0.29505	0.771988	0.870282	-7.45146	VK055_RS00325	63189	63632	+		NUDIX pyrophosphatase
0.00368693	9.28369	0.0408824	0.967927	0.98228	-7.50762	VK055_RS00330	63660	64400	+		transcriptional regulator
0.0485688	8.35936	0.521719	0.609461	0.767745	-7.38569	VK055_RS00335	64435	64956	+		crossover junction endodeoxyribonuclease RuvC
-0.100831	6.52266	-1.14336	0.270755	0.470332	-6.79067	VK055_RS00340	65036	65647	+		Holliday junction ATP-dependent DNA helicase RuvA
-0.119068	7.01989	-1.25581	0.228338	0.423558	-6.69775	VK055_RS00345	65656	66666	+		Holliday junction DNA helicase RuvB
0.108795	4.56825	0.812026	0.429437	0.620911	-6.82983	VK055_RS00350	66730	67515	-		zinc ABC transporter permease
0.227517	4.31543	1.39897	0.182099	0.37142	-6.11719	VK055_RS00355	67515	68267	-		zinc ABC transporter ATP-binding protein ZnuC
-0.0095961	7.43289	-0.107187	0.916057	0.954411	-7.50194	VK055_RS00360	68346	69290	+		zinc ABC transporter substrate-binding protein
0.0530348	7.96058	0.377769	0.710878	0.829065	-7.44735	VK055_RS00365	69306	70625	+		murein DD-endopeptidase MepM
0.0397581	6.4414	0.440513	0.665828	0.803276	-7.3382	VK055_RS00370	70743	71717	+		lipid A biosynthesis (KDO)2-(lauroyl)-lipid IVA acyltransferase
-0.0403805	7.99393	-0.198688	0.845674	0.916723	-7.49416	VK055_RS00375	71758	73200	-		pyruvate kinase
-0.0873053	6.50606	-0.478766	0.63938	0.786815	-7.28491	VK055_RS00380	73326	74195	-		transcriptional regulator HexR
-0.0721674	3.45975	-0.455689	0.655121	0.795023	-6.85795	VK055_RS00385	74391	74540	+		hypothetical protein
0.663201	8.61537	4.35565	0.00059021	0.00894402	-1.04625	VK055_RS00390	74551	76026	+		glucose-6-phosphate dehydrogenase
0.341436	9.93241	2.69902	0.0164571	0.0790745	-4.34308	VK055_RS00395	76249	78060	+		phosphogluconate dehydratase
0.084279	9.26506	0.674001	0.510534	0.692428	-7.27657	VK055_RS00400	78099	78740	+		ketohydroxyglutarate aldolase
0.431372	1.50535	1.11467	0.282482	0.483029	-5.75773	VK055_RS00405	78796	79974	-		phosphoribosylglycinamide formyltransferase 2
0.128933	5.04773	0.98927	0.338174	0.536228	-6.77439	VK055_RS00410	80119	80466	+		LexA family transcriptional regulator
0.0417458	5.43553	0.320928	0.752679	0.860025	-7.27128	VK055_RS00415	80606	81265	+		protein YebE
-0.184602	6.14147	-1.49754	0.154936	0.336217	-6.28654	VK055_RS00420	81386	83446	+		oligopeptidase B
0.0277779	6.14602	0.309834	0.760937	0.862761	-7.35126	VK055_RS00425	83450	84109	-		DNA polymerase III subunit epsilon
0.148049	4.73324	1.08001	0.297147	0.498372	-6.61782	VK055_RS00430	84188	84418	-		DNA polymerase III subunit theta
0.25459	5.65172	2.26652	0.0385914	0.135961	-5.01339	VK055_RS00435	84531	84905	+		hypothetical protein
0.341099	6.93656	3.06361	0.00785887	0.049345	-3.61546	VK055_RS00440	84909	85778	+		copper resistance protein D
0.0453005	6.26314	0.454158	0.656198	0.795922	-7.33537	VK055_RS00445	85795	86133	+		hypothetical protein
-0.62895	3.48013	-3.62111	0.00250341	0.0233454	-1.994	VK055_RS00450	86770	86913	-		hypothetical protein
-0.168802	7.16357	-1.22733	0.238555	0.434638	-6.73064	VK055_RS00455	87018	88022	-		hypothetical protein
-0.0073125	3.40069	-0.0449936	0.964704	0.980465	-7.00145	VK055_RS00460	88143	88796	+		serine/threonine-protein phosphatase
0.245481	0.720465	0.804564	0.433601	0.624474	-6.02661	VK055_RS00465	88793	88984	-		hypothetical protein
0.222251	1.6528	0.993812	0.336029	0.534228	-6.08591	VK055_RS00470	89082	89321	-		hypothetical protein
0.24696	5.17076	1.70517	0.108717	0.267615	-5.87642	VK055_RS00475	89437	90870	-		16S rRNA (cytosine(1407)-C(5))-methyltransferase RsmF
0.406644	7.61306	5.16372	0.00011439	0.00274532	0.621851	VK055_RS00480	90994	93627	-		hypothetical protein
0.342581	4.62056	2.73027	0.0154556	0.0763685	-3.95801	VK055_RS00485	93596	94879	-		paraquat-inducible membrane protein A
-0.19522	6.59605	-1.97428	0.0669987	0.19327	-5.59414	VK055_RS00490	95012	95509	+		methionine-R-sulfoxide reductase
0.186933	9.4803	1.66099	0.117405	0.280798	-6.15235	VK055_RS00495	95607	96284	+		RNA chaperone ProQ
-0.143693	9.69179	-1.47882	0.159819	0.342067	-6.41317	VK055_RS00500	96304	98352	+		tail-specific protease
-0.251633	6.18133	-2.21854	0.042317	0.145298	-5.13295	VK055_RS00505	98588	99472	+		protease HtpX
-0.20084	2.13348	-0.768248	0.45423	0.643593	-6.28437	VK055_RS00510	99538	100908	-		MFS transporter
0.131864	8.48865	1.13672	0.273437	0.473037	-6.86813	VK055_RS00515	101086	101877	+		IclR family transcriptional regulator
-0.140896	4.39835	-1.10976	0.284525	0.485332	-6.56715	VK055_RS00520	101934	102173	-		hypothetical protein
NA	NA	NA	NA	NA	NA	VK055_RS00525	102354	102590	-		hypothetical protein
-0.432045	6.20243	-4.75159	0.00025512	0.00488333	-0.122248	VK055_RS00530	102551	102841	+		hypothetical protein
-0.76493	2.74797	-3.6394	0.00241115	0.0228914	-1.85059	VK055_RS00535	102868	102993	+		succinate dehydrogenase
-0.352067	10.8062	-2.32197	0.0347341	0.1278	-5.01564	VK055_RS00540	103589	103798	+		cold-shock protein CspC
0.222178	4.81898	1.48867	0.157234	0.338628	-6.16394	VK055_RS00545	103986	105734	+		cell division protein FtsI
0.133899	4.1314	1.01192	0.327575	0.528232	-6.58386	VK055_RS00550	105796	106590	+		23S rRNA (guanine(745)-N(1))-methyltransferase
-0.370312	5.70645	-1.58132	0.138481	0.313422	-6.1391	VK055_RS00555	106594	107160	-		membrane protein
0.354722	3.54704	0.975431	0.347314	0.545006	-6.40965	VK055_RS00560	107579	108037	-		hypothetical protein
0.260452	8.71591	1.57511	0.137473	0.312145	-6.30939	VK055_RS00565	108100	108951	-		PTS mannose transporter subunit IID
0.36807	8.11231	2.1307	0.0516193	0.165008	-5.42322	VK055_RS00570	108964	109764	-		PTS mannose/fructose/sorbose transporter subunit IIC
0.359581	8.88624	1.25511	0.235563	0.431745	-6.72357	VK055_RS00575	109821	110792	-		PTS mannose transporter subunit EIIAB
0.212491	7.14482	2.45634	0.0266642	0.10812	-4.80103	VK055_RS00580	111239	112798	+		hypothetical protein
-0.204619	3.87212	-1.18672	0.25374	0.451517	-6.32466	VK055_RS00585	112832	114409	-		c-di-GMP phosphodiesterase
0.160425	2.78227	0.683351	0.504773	0.687442	-6.50708	VK055_RS00590	114450	114584	-		hypothetical protein
0.172505	7.60592	2.02346	0.0611646	0.183145	-5.58108	VK055_RS00595	114592	115956	-		L-serine ammonia-lyase
0.176163	3.96704	0.973856	0.345526	0.54292	-6.54395	VK055_RS00600	116119	116697	-		coenzyme A pyrophosphatase
0.0772936	4.68264	0.53001	0.603839	0.765197	-6.99204	VK055_RS00605	116701	118056	-	pabB	aminodeoxychorismate synthase subunit I
-0.0435224	4.15901	-0.248768	0.806904	0.894328	-7.0481	VK055_RS00610	118145	118330	+		hypothetical protein
-0.309877	6.59734	-3.02949	0.00842584	0.051403	-3.63157	VK055_RS00615	118331	118675	-		hypothetical protein
-0.188407	6.9083	-1.87682	0.080073	0.217773	-5.80116	VK055_RS00620	118807	120717	+		ATP-dependent helicase
-0.311729	5.9709	-2.0918	0.053825	0.169068	-5.34205	VK055_RS00625	120863	121558	+		tRNA N6-adenosine(37)-N6-threonylcarbamoyltransferase complex dimerization subunit TsaB
0.561589	7.03	3.91908	0.00135974	0.01538	-1.87251	VK055_RS00630	121597	122178	+		membrane protein
-0.0537467	5.60015	-0.281067	0.78269	0.878158	-7.30868	VK055_RS00635	122383	124068	+		long-chain-fatty-acid--CoA ligase
-0.16612	5.93402	-1.26993	0.223398	0.419636	-6.54631	VK055_RS00640	124138	125265	+		ribonuclease D
0.186711	6.23715	1.53229	0.146206	0.324811	-6.22798	VK055_RS00645	125343	125612	-		cell division topological specificity factor
0.113963	7.97657	0.899399	0.382609	0.580171	-7.10025	VK055_RS00650	125616	126428	-		septum site-determining protein MinD
-0.309856	7.05957	-2.41478	0.028931	0.113988	-4.85697	VK055_RS00655	126452	127150	-		septum site-determining protein MinC
NA	NA	NA	NA	NA	NA	VK055_RS00660	127110	127226	+		hypothetical protein
-0.0358996	5.82106	-0.386713	0.704383	0.825079	-7.29164	VK055_RS00665	127277	127558	+		hypothetical protein
-0.08185	7.13401	-0.940516	0.361809	0.559945	-7.03215	VK055_RS00670	127575	128234	+		isomerase/hydrolase
-0.26445	5.563	-2.29015	0.0368717	0.132532	-4.93647	VK055_RS00675	128329	128775	+		hypothetical protein
0.297541	1.90087	0.826333	0.421526	0.616353	-6.21379	VK055_RS00680	128782	129126	-		hypothetical protein
-0.0748028	5.51618	-0.603046	0.55546	0.729438	-7.11619	VK055_RS00685	129277	129807	-		disulfide bond formation protein B
-0.304724	5.9846	-2.11101	0.0519124	0.165242	-5.29106	VK055_RS00690	129936	131486	-		Na+/H+ antiporter NhaB
0.0138485	6.54146	0.094783	0.925738	0.958793	-7.4238	VK055_RS00695	131735	132454	+		fatty acid metabolism regulator protein
0.523177	4.62565	3.33293	0.00452539	0.0344542	-2.79769	VK055_RS00700	132529	134061	-		SpoVR family protein
NA	NA	NA	NA	NA	NA	VK055_RS00705	134138	134284	+		hypothetical protein
0.877759	4.49043	2.72706	0.0185004	0.0849222	-4.06572	VK055_RS00710	134383	135681	+		D-amino acid dehydrogenase small subunit
1.13871	4.24952	2.45717	0.0322084	0.122094	-4.51013	VK055_RS00715	135691	136761	+		alanine racemase
0.450667	6.70848	4.74747	0.0002572	0.00490335	-0.162915	VK055_RS00720	136778	138511	-		K+/H+ antiporter NhaP2
0.182558	5.3625	1.60904	0.128385	0.298282	-6.03216	VK055_RS00725	138604	139518	-		muramoyltetrapeptide carboxypeptidase
-0.0587706	4.98898	-0.49058	0.630801	0.780609	-7.10087	VK055_RS00730	139694	140305	+	emtA	murein transglycosylase
2.01761	1.26489	2.95128	0.0129948	0.0683419	-3.1711	VK055_RS00735	140347	142467	-		ferrichrome-iron receptor
-0.087149	1.97811	-0.261862	0.796978	0.886615	-6.44034	VK055_RS00740	142719	144464	-		alpha,alpha-trehalase
-0.0777918	2.14587	-0.315231	0.756916	0.861523	-6.6718	VK055_RS00745	144849	146288	+		hypothetical protein
0.598283	0.757363	1.37132	0.190383	0.38045	-5.45524	VK055_RS00750	146282	147211	+		hypothetical protein
0.255173	1.5439	1.01054	0.328213	0.52854	-5.93726	VK055_RS00755	147208	148023	+		transglutaminase
-0.245293	1.75798	-1.01257	0.327272	0.528103	-5.98727	VK055_RS00760	148040	148786	+		peptidase
-0.71913	2.1248	-2.98463	0.00923293	0.0547034	-2.95905	VK055_RS00765	149266	150122	+		hypothetical protein
-0.468203	2.65943	-2.47743	0.0255795	0.10471	-4.07167	VK055_RS00770	150251	151264	+		fatty acid desaturase
-0.377227	2.00142	-1.34814	0.19756	0.38932	-5.73845	VK055_RS00775	151257	152057	+		phosphate ABC transporter substrate-binding protein
0.164467	0.843615	0.40624	0.690285	0.81829	-6.24279	VK055_RS00780	152095	152217	-		nitrilotriacetate monooxygenase
NA	NA	NA	NA	NA	NA	VK055_RS00785	152515	152658	-		hypothetical protein
-0.87929	3.84825	-2.30894	0.0393195	0.137658	-4.60056	VK055_RS00790	152835	153776	+		transcriptional regulator
-1.27355	0.266072	-2.09584	0.0534174	0.168259	-4.07424	VK055_RS00795	153870	154859	+		serine/threonine dehydratase
-0.228841	0.345681	-0.579538	0.570802	0.741904	-5.95938	VK055_RS00800	154885	156216	+		HAAAP family serine/threonine permease
0.0673992	0.661323	0.1599	0.875087	0.934308	-6.24809	VK055_RS00805	156244	157452	+		propionate kinase
-0.516236	2.23355	-1.50939	0.15191	0.332533	-5.50438	VK055_RS00810	157481	159775	+		formate acetyltransferase
NA	NA	NA	NA	NA	NA	VK055_RS00815	159826	159972	-		hypothetical protein
0.380059	0.275827	1.12527	0.278103	0.478523	-5.61004	VK055_RS00820	160205	161320	+		branched chain amino acid ABC transporter substrate-binding protein
NA	NA	NA	NA	NA	NA	VK055_RS00825	161430	162344	+		branched-chain amino acid ABC transporter permease
0.309726	0.781826	1.05176	0.30951	0.511129	-5.78561	VK055_RS00830	162354	163640	+		branched-chain amino acid ABC transporter permease
0.227808	1.40722	0.785582	0.444308	0.634295	-6.20351	VK055_RS00835	163637	164512	+		ABC transporter ATP-binding protein
0.212035	0.763775	0.666324	0.515292	0.697081	-6.05654	VK055_RS00840	164509	165228	+		ABC transporter ATP-binding protein
0.116809	5.20108	0.876852	0.394352	0.591979	-6.91372	VK055_RS00845	165234	166127	-		cell density-dependent motility repressor
-0.200212	5.46609	-1.14228	0.271189	0.470698	-6.60794	VK055_RS00850	166411	168054	+		phosphoenolpyruvate carboxykinase (ATP)
-0.327844	3.57152	-1.66608	0.116375	0.2793	-5.61406	VK055_RS00855	168104	168580	-		GNAT family acetyltransferase
0.248148	4.00847	1.75859	0.0989626	0.250613	-5.55024	VK055_RS00860	168679	169605	+		LysR family transcriptional regulator
-0.2233	0.924155	-0.757682	0.460344	0.648736	-6.05348	VK055_RS00865	169909	171204	+		MFS transporter
0.202309	1.33985	0.709557	0.48883	0.674799	-6.20124	VK055_RS00870	171219	172025	+		molybdenum ABC transporter substrate-binding protein
-0.0870905	4.28339	-0.539829	0.597214	0.761702	-6.94543	VK055_RS00875	172000	172899	-		LysR family transcriptional regulator
-0.607578	5.84358	-4.39891	0.00051446	0.00818984	-0.779893	VK055_RS00880	173009	173491	-		cold-shock protein
-0.278405	1.93789	-1.42625	0.174215	0.360475	-5.65393	VK055_RS00885	173682	174380	+		RNA pseudouridine synthase
-0.0087044	6.65021	-0.0997731	0.921842	0.956441	-7.44613	VK055_RS00890	174406	174945	-		hypothetical protein
-0.347118	3.64643	-1.70006	0.109692	0.269555	-5.59804	VK055_RS00895	175060	175389	-		gamma-glutamylcyclotransferase
NA	NA	NA	NA	NA	NA	VK055_RS00900	175559	175720	+		hypothetical protein
NA	NA	NA	NA	NA	NA	VK055_RS00905	175958	177298	+		type VI secretion system-associated protein
NA	NA	NA	NA	NA	NA	VK055_RS00910	177295	177948	+		type VI secretion system protein ImpK
-0.2542	0.338257	-0.606973	0.552918	0.727784	-6.03984	VK055_RS00915	177952	179649	+		ompA family protein
-0.383198	1.71244	-1.65012	0.119633	0.283949	-5.22419	VK055_RS00920	180108	182807	+		type IV secretion protein Rhs
-0.321444	4.1342	-2.15744	0.0475456	0.15698	-4.98547	VK055_RS00925	182804	184681	+		phospholipase
-0.569746	2.8666	-2.70052	0.0164079	0.0789181	-3.71624	VK055_RS00930	184681	185955	+		lipoprotein
-0.157585	2.38807	-0.799288	0.43656	0.627373	-6.43574	VK055_RS00935	185993	187060	+		lipoprotein
-0.79884	2.54006	-3.56662	0.0027998	0.0250737	-1.956	VK055_RS00940	187229	189100	+		phospholipase
-0.475119	3.31413	-2.44449	0.0272926	0.109541	-4.27859	VK055_RS00945	189100	190371	+		lipoprotein
-0.442133	4.13868	-3.91298	0.00137678	0.0154986	-1.53412	VK055_RS00950	190409	191689	+		hypothetical protein
-0.0391688	2.77625	-0.190548	0.851427	0.919176	-6.83148	VK055_RS00955	191727	192791	+		lipoprotein
-0.93847	0.908028	-2.58788	0.0205517	0.0913236	-3.53005	VK055_RS00960	193006	193983	+		hypothetical protein
NA	NA	NA	NA	NA	NA	VK055_RS00965	194034	194273	-		hypothetical protein
-0.224054	2.53466	-1.37587	0.188997	0.379277	-5.84568	VK055_RS00970	194456	195601	+		hypothetical protein
0.0106777	2.93876	0.049736	0.960987	0.978131	-6.88998	VK055_RS00975	195707	199102	+		type VI secretion protein VasK
-0.249686	1.31699	-0.747565	0.466247	0.653433	-6.11406	VK055_RS00980	199236	200999	+		type VI secretion protein ImpG
0.0443799	-0.177045	0.052389	0.959008	0.977071	-6.03955	VK055_RS00985	200999	202045	+		type VI secretion protein
NA	NA	NA	NA	NA	NA	VK055_RS00990	202020	202562	+		type VI secretion protein
NA	NA	NA	NA	NA	NA	VK055_RS00995	202565	203008	+		hypothetical protein
0.199825	0.332468	0.403491	0.692263	0.818524	-6.05689	VK055_RS01000	203028	204443	+		membrane protein
0.4901	2.63898	1.87503	0.0803337	0.218161	-5.14219	VK055_RS01005	204575	205489	+		rhizopine-binding protein
0.275743	1.30928	1.0506	0.310024	0.511627	-5.91439	VK055_RS01010	205573	205902	+		hypothetical protein
-0.0850144	8.25018	-0.90894	0.377711	0.574958	-7.10261	VK055_RS01015	205985	207076	-		GTP-binding protein YchF
-0.348047	5.8016	-2.45033	0.026981	0.108641	-4.65261	VK055_RS01020	207194	207778	-		peptidyl-tRNA hydrolase
0.296038	5.79123	1.66399	0.117063	0.280524	-6.00107	VK055_RS01025	208051	208326	+		membrane protein
-0.283095	4.67253	-2.43436	0.0278409	0.111081	-4.54269	VK055_RS01030	208547	209593	+		MerR family transcriptional regulator
-0.139998	4.81557	-0.845307	0.411181	0.606005	-6.79541	VK055_RS01035	209594	211273	-		sodium-independent anion transporter
-0.552272	9.25475	-3.95629	0.00126029	0.0146765	-1.81843	VK055_RS01040	211398	212345	-		ribose-phosphate pyrophosphokinase
-0.123278	5.30707	-1.1433	0.270779	0.470332	-6.59582	VK055_RS01045	212529	213380	-		4-diphosphocytidyl-2C-methyl-D-erythritol kinase
0.214383	4.20971	1.33928	0.20036	0.392449	-6.13044	VK055_RS01050	213377	213988	-	lolB	outer membrane lipoprotein LolB
0.184495	8.70074	2.3134	0.0352497	0.129194	-5.08844	VK055_RS01055	214259	215515	+		glutamyl-tRNA reductase
-0.21723	7.7169	-2.13328	0.0497739	0.161831	-5.40649	VK055_RS01060	215558	216640	+		peptide chain release factor 1
-0.187709	6.61508	-1.19769	0.249642	0.447541	-6.70914	VK055_RS01065	216640	217488	+		N5-glutamine S-adenosyl-L-methionine-dependent methyltransferase
-0.302004	4.99978	-2.14512	0.0486698	0.159246	-5.10988	VK055_RS01070	217488	217880	+		hypothetical protein
0.0357948	7.40593	0.397497	0.696583	0.821383	-7.42658	VK055_RS01075	217884	218696	+		hypothetical protein
-0.0505537	8.62123	-0.569835	0.577199	0.745832	-7.35725	VK055_RS01080	218736	219590	+		2-dehydro-3-deoxyphosphooctonate aldolase
0.196735	3.67796	1.21475	0.243183	0.440039	-6.26474	VK055_RS01085	219677	220777	-		calcium/sodium:proton antiporter
0.0527541	2.59195	0.210393	0.836184	0.91199	-6.86333	VK055_RS01090	221041	221271	+	chaB	cation transport regulator
0.132519	5.86742	0.931916	0.366094	0.564728	-6.94692	VK055_RS01095	221408	222088	+		cation transport regulator
0.567669	5.95173	3.36192	0.0043819	0.03386	-2.9712	VK055_RS01100	222306	222548	-		hypothetical protein
0.271345	5.5401	2.38693	0.0305509	0.118494	-4.7727	VK055_RS01105	222786	223139	-		hypothetical protein
-0.472014	2.97657	-1.21913	0.245275	0.442618	-6.14119	VK055_RS01110	223207	224388	+		nitrate regulatory protein
NA	NA	NA	NA	NA	NA	VK055_RS01115	224411	224524	+		hypothetical protein
NA	NA	NA	NA	NA	NA	VK055_RS01120	224631	225887	+		hypothetical protein
NA	NA	NA	NA	NA	NA	VK055_RS01125	225889	226773	+		nitrate ABC transporter, permease protein
NA	NA	NA	NA	NA	NA	VK055_RS01130	226783	227571	+		nitrate ABC transporter ATP-binding protein
0.0284584	1.74857	0.0769412	0.939688	0.966256	-6.58421	VK055_RS01135	228776	231649	+		nitrite reductase
-0.0863753	2.45955	-0.394298	0.698893	0.822391	-6.6536	VK055_RS01140	231649	234249	+		nitrate reductase
0.621627	6.82062	4.64307	0.00031613	0.00566166	-0.401782	VK055_RS01145	234401	235783	+		YchO family inverse autotransporter domain-containing protein
-0.0682356	8.05767	-0.559739	0.583895	0.750178	-7.36228	VK055_RS01150	235780	236430	-		DNA-binding response regulator
0.2396	8.27501	3.04229	0.00820862	0.0507747	-3.69679	VK055_RS01155	236441	238219	-		nitrate/nitrite two-component system sensor histidine kinase
-0.322273	10.8416	-1.96701	0.0685662	0.196354	-5.65058	VK055_RS01160	238531	239919	+		MFS transporter
-0.408807	-0.16511	-0.728286	0.477621	0.663589	-5.80938	VK055_RS01165	240045	240158	+		hypothetical protein
-0.193619	10.9812	-1.07442	0.301028	0.503453	-6.88192	VK055_RS01170	240325	244068	+		nitrate reductase subunit alpha
-0.517744	9.23795	-1.9316	0.0792181	0.216	-5.77499	VK055_RS01175	244065	245600	+		nitrate reductase subunit beta
-0.601115	8.10219	-1.89923	0.0847712	0.225929	-5.82362	VK055_RS01180	245597	246307	+		nitrate reductase molybdenum cofactor assembly chaperone
-0.672076	8.18009	-2.09802	0.0605473	0.181873	-5.51107	VK055_RS01185	246307	246984	+		respiratory nitrate reductase subunit gamma
0.39252	1.12061	1.23039	0.237441	0.433444	-5.70014	VK055_RS01190	246981	247877	-		multidrug DMT transporter permease
0.331146	4.62199	2.3036	0.0359249	0.130791	-4.83295	VK055_RS01195	247985	248428	+		AsnC family transcriptional regulator
-0.480976	3.00339	-1.6944	0.111013	0.271252	-5.48786	VK055_RS26365
NA	NA	NA	NA	NA	NA	VK055_RS01200
-0.555784	6.39954	-4.62409	0.00032826	0.0057696	-0.388285	VK055_RS26370
NA	NA	NA	NA	NA	NA	VK055_RS01205
-0.150288	6.44441	-1.58002	0.134892	0.308399	-6.19148	VK055_RS01210	249261	250103	-		formyltetrahydrofolate deformylase
-0.405427	4.72798	-2.30228	0.0360172	0.130791	-4.77445	VK055_RS01215	250146	250604	-		hypothetical protein
-0.13774	5.95758	-1.19428	0.250858	0.448666	-6.65077	VK055_RS01220	250717	251619	+		patatin family protein
-0.008052	6.21858	-0.0804417	0.936946	0.964485	-7.41409	VK055_RS01225	251709	252722	+		response regulator
-0.102025	10.1195	-0.868331	0.398852	0.59497	-7.0972	VK055_RS01230	252920	253822	+		UTP--glucose-1-phosphate uridylyltransferase
0.14601	8.54781	1.47149	0.161765	0.344099	-6.45426	VK055_RS01235	253944	254351	-		DNA-binding protein
NA	NA	NA	NA	NA	NA	VK055_RS01240	254774	254905	-		hypothetical protein
0.0101689	6.52081	0.12248	0.90414	0.949621	-7.44988	VK055_RS01245	254913	255530	+		thymidine kinase
0.391375	10.8342	2.58506	0.0207196	0.091657	-4.5436	VK055_RS01250	255678	258353	-		bifunctional acetaldehyde-CoA/alcohol dehydrogenase
NA	NA	NA	NA	NA	NA	VK055_RS01255	258431	258646	+		hypothetical protein
-0.366599	4.65881	-3.35164	0.00435481	0.03386	-2.73778	VK055_RS01260	258830	259477	+		membrane protein
NA	NA	NA	NA	NA	NA	VK055_RS01265	259524	259640	-		hypothetical protein
-0.378303	7.66547	-3.97386	0.00121594	0.0143009	-1.77743	VK055_RS01270	260215	261849	+		peptide ABC transporter substrate-binding protein
-0.569227	5.06656	-3.95129	0.00127323	0.0147054	-1.52847	VK055_RS01275	261935	262855	+	oppB	peptide ABC transporter permease
0.0190386	5.22027	0.130995	0.897515	0.946354	-7.23257	VK055_RS01280	262870	263778	+		peptide ABC transporter permease
-0.0969298	6.40635	-0.655663	0.521941	0.702459	-7.18657	VK055_RS01285	263790	264803	+		oligopeptide ABC transporter ATP-binding protein OppD
0.022382	6.41125	0.153193	0.880282	0.936959	-7.41484	VK055_RS01290	264800	265804	+		peptide ABC transporter ATP-binding protein
-0.162535	4.12815	-1.0133	0.326937	0.528103	-6.54228	VK055_RS01295	265859	266686	+		transporter
-0.333875	6.20412	-3.25367	0.00532501	0.0384376	-3.16707	VK055_RS01300	266749	267078	-		dsDNA-mimic protein
0.129301	6.07299	1.43898	0.170635	0.355716	-6.36761	VK055_RS01305	267113	268573	-		cardiolipin synthase A
0.136885	5.94479	1.06263	0.304707	0.507093	-6.83008	VK055_RS01310	268606	268890	+		hypothetical protein
-0.163212	3.23151	-0.936557	0.363777	0.561887	-6.46548	VK055_RS01315	269376	269954	-		polyisoprenoid-binding protein
0.144589	0.794237	0.435923	0.669082	0.805146	-6.20126	VK055_RS01320	270452	270592	-		hypothetical protein
0.072121	4.67829	0.507994	0.618823	0.774043	-6.99745	VK055_RS01325	270705	271001	-		hypothetical protein
1.45363	7.06819	2.94403	0.014906	0.0747353	-4.0971	VK055_RS01330	271212	271958	+		TonB system transport protein TonB
0.614003	7.28068	4.4835	0.0004343	0.00723022	-0.734178	VK055_RS01335	272002	272874	-		hypothetical protein
0.372862	3.21783	2.12598	0.0504657	0.162757	-4.82409	VK055_RS01340	272980	273264	-		hypothetical protein
0.542641	4.13398	3.99066	0.00117502	0.0140645	-1.32775	VK055_RS01345	273359	274291	-		6-phosphofructokinase II
-0.440683	4.81751	-2.66684	0.0175541	0.0825007	-4.12318	VK055_RS01350	274648	275406	+		membrane protein
2.36509	2.37387	8.30637	5.28674e-07	3.90558e-05	6.56044	VK055_RS01355	275678	275911	+		hypothetical protein
-0.331367	10.4837	-2.6275	0.0189908	0.0865849	-4.46552	VK055_RS01360	276343	278271	+		threonine--tRNA ligase
-0.190981	11.4611	-2.12994	0.050089	0.162309	-5.33742	VK055_RS01365	278275	278817	+		translation initiation factor IF-3
-0.128425	10.5265	-1.36491	0.192346	0.383233	-6.53832	VK055_RS01370	278910	279107	+		50S ribosomal protein L35
-0.0541367	11.5475	-0.55244	0.58876	0.753947	-7.27904	VK055_RS01375	279158	279514	+		50S ribosomal protein L20
-0.486495	6.8531	-3.09227	0.00744421	0.0476796	-3.51707	VK055_RS01380	279821	280804	+		phenylalanine--tRNA ligase subunit alpha
-0.0284876	8.56141	-0.209157	0.837131	0.912602	-7.50447	VK055_RS01385	280820	283207	+		phenylalanine--tRNA ligase subunit beta
0.180989	8.23778	1.8023	0.0915637	0.237343	-5.96577	VK055_RS01390	283212	283511	+		integration host factor subunit alpha
0.140811	0.645101	0.454948	0.655642	0.795452	-6.2216	VK055_RS01395	283564	283917	-		hypothetical protein
0.90364	2.36337	3.82491	0.00164838	0.0177935	-1.44716	VK055_RS01400	283914	285167	-		amino acid dehydrogenase
-0.0370395	0.902017	-0.0997637	0.921849	0.956441	-6.37962	VK055_RS01405	285217	286131	-		LysR family transcriptional regulator
-0.117638	3.66024	-0.900665	0.381957	0.579554	-6.61409	VK055_RS01410	286412	287845	+		gluconate:proton symporter
-0.04353	5.44621	-0.382708	0.707289	0.826715	-7.25016	VK055_RS01415	287967	288953	+		vitamin B12 ABC transporter permease BtuC
0.589384	3.13867	2.17416	0.0460585	0.154115	-4.65067	VK055_RS01420	288990	289790	-	metQ	hypothetical protein
0.36259	5.68683	3.17863	0.00621074	0.0429304	-3.25326	VK055_RS01425	290027	290578	+		glutathione peroxidase
0.205686	5.34009	1.8693	0.0811712	0.219678	-5.62696	VK055_RS01430	290578	291327	+		vitamin B12 ABC transporter ATP-binding protein BtuD
0.46255	5.8126	4.13198	0.00088158	0.0118076	-1.33791	VK055_RS01435	291409	291873	+		lipoprotein
0.408821	5.93564	3.4681	0.00342798	0.0287838	-2.70185	VK055_RS01440	291987	293429	+		hypothetical protein
3.053	1.41885	4.2209	0.00144802	0.0159959	-0.99625	VK055_RS01445	293459	293686	-		hypothetical protein
-0.276434	4.88737	-2.0049	0.06331	0.186614	-5.30656	VK055_RS01450	293794	294840	-		3-deoxy-7-phosphoheptulonate synthase
-0.0170054	3.19885	-0.097528	0.923594	0.957622	-6.88907	VK055_RS01455	294995	295828	-		phosphoenolpyruvate synthase regulatory protein
NA	NA	NA	NA	NA	NA	VK055_RS01460	295973	296092	-		hypothetical protein
-0.149247	6.84549	-0.922198	0.371343	0.569481	-7.03806	VK055_RS01465	296168	298546	+		phosphoenolpyruvate synthase
-0.342014	0.693014	-1.12195	0.279469	0.479961	-5.82118	VK055_RS26375
0.170099	3.93893	0.808237	0.431548	0.62282	-6.70066	VK055_RS01470	299897	301009	-		hypothetical protein
0.244713	6.79096	2.86323	0.0118165	0.0640693	-3.99352	VK055_RS01475	301228	304284	+		membrane protein
0.0931082	4.22694	0.631881	0.536948	0.716	-6.92922	VK055_RS01480	304281	304691	+		thioesterase
0.370214	7.91544	2.57424	0.0211699	0.0930103	-4.61117	VK055_RS01485	304896	305144	+		membrane protein
-0.699808	3.71609	-1.8529	0.0836126	0.223724	-4.80012	VK055_RS01490	305242	305562	-		hypothetical protein
NA	NA	NA	NA	NA	NA	VK055_RS01495	305678	305896	+		hypothetical protein
-0.39452	3.44626	-2.20971	0.0430375	0.146918	-4.67537	VK055_RS01500	306146	307126	+		hypothetical protein
-0.14336	3.56255	-1.04035	0.314605	0.516082	-6.34982	VK055_RS01505	307150	308181	+		5-methyltetrahydropteroyltriglutamate--homocysteine methyltransferase
0.675647	2.28609	1.8742	0.0813748	0.220103	-5.05951	VK055_RS01510	308264	309496	-		MFS transporter
0.844494	2.8479	2.37884	0.0329168	0.123516	-4.34631	VK055_RS01515	309508	310269	-		sugar ABC transporter substrate-binding protein
0.142042	3.21713	0.537917	0.598506	0.76234	-6.75272	VK055_RS01520	310269	311306	-		ABC transporter permease
0.0441774	3.65714	0.180026	0.859545	0.92383	-6.97316	VK055_RS01525	311306	312304	-		ABC transporter substrate-binding protein
0.446014	5.65586	3.35202	0.00435134	0.03386	-2.90742	VK055_RS01530	312463	313374	-		LysR family transcriptional regulator
0.260392	3.38756	1.28184	0.2193	0.414574	-6.11804	VK055_RS01535	313471	314466	+		NAD-dependent epimerase
0.15439	5.14509	1.43353	0.17216	0.357205	-6.23146	VK055_RS01540	314562	315176	+		AcrR family transcriptional regulator
-0.406265	4.01623	-1.98811	0.065309	0.190253	-5.22602	VK055_RS01545	315251	316360	+		efflux transporter RND family, MFP subunit
-0.271992	4.8645	-1.85559	0.0832077	0.223019	-5.59127	VK055_RS01550	316357	319449	+		multidrug transporter
2.06952	6.22084	2.2539	0.0482358	0.158374	-5.18789	VK055_RS01555	319505	320689	-		alpha-hydroxy-acid oxidizing enzyme
0.265118	4.89304	2.03326	0.0600588	0.181056	-5.29842	VK055_RS01560	320944	321576	-		hypothetical protein
0.548291	3.22404	3.21443	0.0057713	0.0407264	-2.8147	VK055_RS01565	321573	321968	-		hypothetical protein
NA	NA	NA	NA	NA	NA	VK055_RS01570	322069	322206	-		hypothetical protein
-0.50768	2.01784	-1.82011	0.0886924	0.232191	-5.09924	VK055_RS01575	322205	322402	+		hypothetical protein
0.307628	1.80637	0.79289	0.440304	0.630977	-6.24716	VK055_RS01580	322810	323187	+		Fe-S cluster assembly scaffold SufA
0.454455	3.62852	2.18221	0.0453574	0.152525	-4.8315	VK055_RS01585	323190	324677	+		Fe-S cluster assembly protein SufB
0.19363	2.8808	1.05488	0.308128	0.510094	-6.27331	VK055_RS01590	324694	325440	+		ABC transporter ATP-binding protein
0.574407	3.44035	2.73826	0.0152091	0.0757676	-3.73269	VK055_RS01595	325415	326689	+		FeS cluster assembly protein SufD
0.375077	3.22592	1.91218	0.0750858	0.207633	-5.17384	VK055_RS01600	326686	327906	+		bifunctional cysteine desulfurase/selenocysteine lyase
0.0936908	3.11235	0.526128	0.606468	0.766888	-6.75268	VK055_RS01605	327918	328334	+		cysteine desufuration protein SufE
0.640832	5.30158	5.38735	7.4673e-05	0.00202904	1.25913	VK055_RS01610	328434	329420	+		murein transpeptidase
-0.0063655	14.5881	-0.0547514	0.957057	0.975839	-7.34425	VK055_RS01615	329482	329718	-		murein lipoprotein
-0.31569	10.5193	-1.94446	0.0714332	0.201545	-5.69503	VK055_RS01620	330031	331443	-		pyruvate kinase
NA	NA	NA	NA	NA	NA	VK055_RS01625	331581	331712	+		hypothetical protein
NA	NA	NA	NA	NA	NA	VK055_RS01630	331801	331959	+		hypothetical protein
-0.0665989	3.72366	-0.312332	0.759075	0.862368	-7.00618	VK055_RS01635	331949	332161	+		hypothetical protein
0.045743	3.29634	0.299012	0.769021	0.867764	-6.892	VK055_RS01640	332179	332817	-		TetR family transcriptional regulator
0.146755	4.39212	1.13918	0.272439	0.471745	-6.45837	VK055_RS01650	334869	336191	+		MFS transporter
0.0647426	4.03771	0.427718	0.674915	0.808053	-6.95775	VK055_RS01655	336207	337043	+		shikimate 5-dehydrogenase
0.479996	4.5275	2.98868	0.00915717	0.0543908	-3.4731	VK055_RS01660	337100	337843	+		molybdenum ABC transporter substrate-binding protein
0.197865	2.42305	0.864088	0.401105	0.597129	-6.32673	VK055_RS01665	337827	338576	-		ABC transporter
0.389695	3.19587	1.71872	0.106165	0.263491	-5.47844	VK055_RS01670	338573	339580	-		ABC transporter permease
0.04268	3.01724	0.19439	0.848471	0.918285	-6.82641	VK055_RS01675	339570	340628	-		hypothetical protein
0.446831	-0.010543	0.918766	0.372713	0.570287	-5.66985	VK055_RS01680	340720	341532	-		transcriptional regulator
NA	NA	NA	NA	NA	NA	VK055_RS01685	341710	343374	+	mhpA	3-(3-hydroxyphenyl)propionate hydroxylase
NA	NA	NA	NA	NA	NA	VK055_RS01690	343376	344320	+	mhpB	3-(2,3-dihydroxyphenyl)propionate dioxygenase
NA	NA	NA	NA	NA	NA	VK055_RS01695	344338	345204	+		2-hydroxy-6-oxo-6-phenylhexa-2,4-dienoate hydrolase
NA	NA	NA	NA	NA	NA	VK055_RS01700	345215	346021	+		2-keto-4-pentenoate hydratase
-0.516695	-0.0178866	-0.933735	0.365185	0.563877	-5.67594	VK055_RS01705	346014	346964	+		acetaldehyde dehydrogenase
-0.206967	1.12065	-0.740775	0.470234	0.656451	-6.15877	VK055_RS01710	346961	347977	+		4-hydroxy-2-oxovalerate aldolase
0.191267	1.59245	0.625301	0.541142	0.718888	-6.31872	VK055_RS01715	348053	349249	+		3-(3-hydroxy-phenyl)propionate transporter MhpT
-0.0074319	3.56957	-0.049243	0.961373	0.978131	-6.95653	VK055_RS01720	349352	350077	+		hypothetical protein
0.68776	1.28074	2.27079	0.0382753	0.135656	-4.12217	VK055_RS01725	350090	351670	-		sulfurtransferase
NA	NA	NA	NA	NA	NA	VK055_RS01730	351676	352278	-		cysteine dioxygenase type I
0.242463	4.16514	1.72094	0.105754	0.263022	-5.67981	VK055_RS01735	352385	353278	+		LysR family transcriptional regulator
-0.148881	2.57395	-0.520677	0.61017	0.768081	-6.63401	VK055_RS01740	353423	354508	+		alkanesulfonate monooxygenase
-0.648141	1.01657	-1.30555	0.21176	0.406333	-5.5226	VK055_RS01745	354505	355656	+		acyl-CoA dehydrogenase
-0.465092	0.331087	-0.962621	0.350954	0.548533	-5.78021	VK055_RS01750	355662	356624	+		sulfonate ABC transporter substrate-binding protein
-0.962449	0.0339703	-1.69945	0.109809	0.269562	-4.7559	VK055_RS01755	356621	357658	+		ABC transporter substrate-binding protein
0.563303	-0.0767291	1.17236	0.259281	0.457589	-5.47455	VK055_RS01760	357639	358634	+		ABC transporter permease
-0.145633	0.335856	-0.408982	0.688315	0.817061	-6.16015	VK055_RS01765	358628	359416	+		ABC transporter
0.710104	1.15945	1.73962	0.102334	0.255998	-5.03847	VK055_RS01770	359564	361717	-		TonB-dependent receptor
1.60145	2.75823	3.41578	0.00551445	0.0395635	-2.5944	VK055_RS01775	362142	362963	+		iron complex transport system ATP-binding protein
1.46751	2.58884	3.12132	0.00913466	0.0543254	-3.06729	VK055_RS01780	362960	363985	+		iron ABC transporter permease
1.29071	2.11471	2.6828	0.0198966	0.0892174	-3.74747	VK055_RS01785	363982	365034	+		iron ABC transporter permease
0.599956	1.67313	1.53135	0.147556	0.326408	-5.50217	VK055_RS01790	365048	366001	+		protein translocase component YidC
1.5241	1.91922	4.27696	0.00067351	0.00973802	-0.441984	VK055_RS01795	365998	366900	+		RpiR family transcriptional regulator
NA	NA	NA	NA	NA	NA	VK055_RS01800	366848	366994	-		hypothetical protein
0.0712711	2.84031	0.371749	0.715263	0.831513	-6.75068	VK055_RS01805	366993	367760	+		basic amino acid ABC transporter substrate-binding protein
-0.105496	0.155615	-0.253055	0.80365	0.891939	-6.06483	VK055_RS01810	367824	368588	+		amino acid ABC transporter permease
0.349646	1.3872	0.857522	0.404609	0.599799	-6.03232	VK055_RS01815	368575	369297	+		polar amino acid ABC transporter ATP-binding protein
0.657774	6.08019	4.90589	0.00018849	0.00390875	0.202054	VK055_RS01820	369570	370184	+		hypothetical protein
0.0667684	1.47864	0.207752	0.838209	0.912778	-6.44677	VK055_RS01825	370313	370705	-		glyoxalase
0.0476351	1.92575	0.132152	0.896615	0.945616	-6.49057	VK055_RS01830	370742	371974	-		MFS transporter
0.330423	2.56045	1.61826	0.126374	0.295268	-5.50989	VK055_RS01835	372540	372974	-		glyoxalase
-0.226222	4.15952	-1.29434	0.215063	0.410669	-6.24198	VK055_RS01840	373090	374289	-		MFS transporter
0.97953	6.57083	7.74573	1.25373e-06	8.46803e-05	5.33312	VK055_RS01845	374585	375742	+		peptidase M20
0.114789	3.76643	0.756916	0.460789	0.649169	-6.68993	VK055_RS01850	375785	377935	-		formate dehydrogenase subunit alpha
0.557757	2.82993	2.25251	0.0396464	0.13844	-4.42566	VK055_RS01855	378183	379262	-		malate/lactate/ureidoglycolate dehydrogenase
NA	NA	NA	NA	NA	NA	VK055_RS01860	379310	379546	+		hypothetical protein
-0.728855	1.26505	-1.71358	0.107213	0.264979	-5.06556	VK055_RS01865	379565	380653	+		iron ABC transporter substrate-binding protein
-0.669902	-0.0029101	-1.29189	0.215886	0.411244	-5.34156	VK055_RS01870	380727	382496	+		spermidine/putrescine ABC transporter permease
-0.340046	1.12068	-1.09738	0.289728	0.489751	-5.85391	VK055_RS01875	382489	383559	+		lipase
-0.142922	5.28747	-1.43346	0.172181	0.357205	-6.29961	VK055_RS01880	384801	387416	+		CRISPR-associated helicase Cas3
-0.62474	3.95571	-4.35597	0.0005608	0.00866487	-0.571021	VK055_RS01885	387420	388943	+		type I-E CRISPR-associated protein Cse1/CasA
-0.2524	1.74438	-0.925818	0.369153	0.567226	-6.03546	VK055_RS01890	388955	389521	+		type I-E CRISPR-associated protein Cse2/CasB
-0.522971	1.54272	-1.57615	0.13578	0.309703	-5.20406	VK055_RS01895	389514	390161	+		type I-E CRISPR-associated protein Cas6/Cse3/CasE
-0.397639	3.39529	-2.21189	0.0428587	0.146434	-4.67706	VK055_RS01900	390191	391165	+		type I-E CRISPR-associated protein Cas7/Cse4/CasC
-0.24436	3.84718	-1.86201	0.0822482	0.2212	-5.38965	VK055_RS01905	391238	391954	+		type I-E CRISPR-associated protein Cas5/CasD
-0.470769	3.02936	-2.89805	0.0110107	0.0614864	-3.3484	VK055_RS01910	391954	392829	+		subtype I-E CRISPR-associated endonuclease Cas1
0.0713421	0.437428	0.19377	0.848948	0.918285	-6.24188	VK055_RS01915	392855	393094	+		type I-E CRISPR-associated endoribonuclease Cas2
-1.14134	1.11882	-2.72009	0.0157751	0.0771301	-3.26489	VK055_RS01920	393902	395017	+		hypothetical protein
-0.816913	0.667377	-1.75079	0.100337	0.252875	-4.88957	VK055_RS01925	395028	395711	+		DUF4926 domain-containing protein
0.168478	2.15897	0.690008	0.500695	0.683642	-6.39293	VK055_RS01930	395772	396143	-		glyoxalase
0.293446	2.32342	1.5249	0.148026	0.32643	-5.65758	VK055_RS01935	396648	397400	+		gluconate 2-dehydrogenase
0.464528	3.17584	2.26171	0.0389504	0.13692	-4.60875	VK055_RS01940	397403	399187	+		gluconate 2-dehydrogenase
0.881607	3.56286	3.90765	0.001402	0.015624	-1.51105	VK055_RS01945	399201	400538	+		alcohol dehydrogenase
0.733784	2.48341	2.47379	0.0257634	0.10528	-4.06604	VK055_RS01950	400622	401245	+		heme ABC exporter ATP-binding protein CcmA
0.510008	1.92362	2.28691	0.0371031	0.132532	-4.28603	VK055_RS01955	401242	401901	+		heme exporter protein CcmB
0.66	1.55473	2.07932	0.055102	0.170954	-4.58327	VK055_RS01960	401951	402688	+		heme ABC transporter permease
0.156749	-0.648215	0.320647	0.752888	0.860025	-5.90176	VK055_RS01965	402685	402915	+		heme exporter protein CcmD
0.513002	0.95267	1.67965	0.113664	0.2747	-5.05036	VK055_RS01970	402899	403357	+		cytochrome c-type biogenesis protein CcmE
0.633101	2.43086	3.18463	0.00613494	0.0425932	-2.71312	VK055_RS01975	403354	405306	+		c-type cytochrome biogenesis protein CcmF
0.655926	1.92122	2.54097	0.0225593	0.0965253	-3.82405	VK055_RS01980	405303	405857	+		thiol:disulfide interchange protein DsbE
0.264058	2.06216	1.31205	0.20917	0.40267	-5.86695	VK055_RS01985	405857	406315	+		cytochrome c-type biogenesis protein CcmH
0.496195	3.06407	2.78172	0.013934	0.0714531	-3.65595	VK055_RS01990	406312	407154	+		c-type cytochrome biogenesis protein CcmI
-0.19492	3.96757	-1.39769	0.182474	0.37187	-6.0736	VK055_RS01995	408499	409425	-		AraC family transcriptional regulator
0.00558674	3.0924	0.0265616	0.979158	0.987513	-6.87366	VK055_RS02000	409570	410421	+		aldo/keto reductase
-0.948831	1.97259	-3.07973	0.00760417	0.0481292	-2.68334	VK055_RS02005	410453	411610	+		hypothetical protein
-0.89872	1.15169	-2.88817	0.0112339	0.062345	-2.91323	VK055_RS02010	411795	412370	+		isochorismatase
-0.149459	5.53489	-1.13985	0.27217	0.471536	-6.68162	VK055_RS02015	412522	412935	-		GNAT family acetyltransferase
-0.266118	2.51421	-0.718437	0.483746	0.669572	-6.38272	VK055_RS02020	413381	414151	-		diacetyl reductase ((S)-acetoin forming)
0.0956736	2.22282	0.151274	0.882302	0.937843	-6.50145	VK055_RS02025	414175	415854	-		acetolactate synthase
2.13925	1.52675	3.61647	0.00315739	0.0269949	-1.72873	VK055_RS02030	415864	416643	-		alpha-acetolactate decarboxylase
0.877088	6.11758	3.97343	0.00166462	0.0178562	-1.91571	VK055_RS02035	416750	417622	+		LysR family transcriptional regulator
0.496083	0.768831	1.61229	0.127672	0.297063	-5.12329	VK055_RS02040	417642	418412	-		3-hydroxybutyrate dehydrogenase
-0.194948	0.395216	-0.580782	0.569985	0.741577	-6.10735	VK055_RS02045	418436	419827	-		transporter
NA	NA	NA	NA	NA	NA	VK055_RS02050	419875	420798	-		3-hydroxybutyryl-CoA dehydrogenase
-0.168036	-0.269118	-0.355086	0.727454	0.839288	-5.95782	VK055_RS02055	420810	421991	-		acetyl-CoA acetyltransferase
NA	NA	NA	NA	NA	NA	VK055_RS02060	422001	422657	-		succinyl-CoA--3-ketoacid-CoA transferase
-0.0780284	-0.279777	-0.204312	0.840848	0.914335	-6.10742	VK055_RS02065	422659	423366	-		succinyl-CoA--3-ketoacid-CoA transferase
-0.0431711	1.78582	-0.138064	0.892021	0.943295	-6.55646	VK055_RS02070	423507	424397	+		LysR family transcriptional regulator
1.89301	7.26448	15.9035	8.09658e-11	2.23863e-08	15.2078	VK055_RS02075	424442	424582	-		hypothetical protein
-0.102613	8.40187	-1.25803	0.227554	0.422983	-6.71221	VK055_RS02080	424872	425780	+		hypothetical protein
NA	NA	NA	NA	NA	NA	VK055_RS02085	425946	426224	-		transcriptional regulator
NA	NA	NA	NA	NA	NA	VK055_RS02090	426468	426617	+		hypothetical protein
0.0390178	1.32844	0.117842	0.907752	0.952052	-6.4301	VK055_RS02095	426672	428093	-		FAD-binding protein
NA	NA	NA	NA	NA	NA	VK055_RS02100	428120	428935	-		ABC transporter ATP-binding protein
NA	NA	NA	NA	NA	NA	VK055_RS02105	428937	429767	-		nitrate ABC transporter ATPase
NA	NA	NA	NA	NA	NA	VK055_RS02110	429764	430747	-		ABC transporter substrate-binding protein
0.643474	0.853383	1.45596	0.165953	0.349707	-5.33245	VK055_RS02115	430747	431628	-		creatininase
NA	NA	NA	NA	NA	NA	VK055_RS02120	431625	432104	-		enamine deaminase RidA
0.0551394	-0.0105674	0.136154	0.893504	0.943598	-6.12613	VK055_RS02125	432094	433377	-		cytosine deaminase
-0.269412	0.446093	-0.621607	0.543504	0.720767	-6.04841	VK055_RS02130	433389	434357	-		ferredoxin
NA	NA	NA	NA	NA	NA	VK055_RS02135	434357	434566	-		hypothetical protein
-0.397868	0.824379	-1.03562	0.31674	0.517467	-5.8225	VK055_RS02140	434565	435463	+		LysR family transcriptional regulator
-0.49417	-0.0450628	-1.33333	0.202258	0.394568	-5.30162	VK055_RS02145	435758	436747	+		bicyclomycin resistance protein
NA	NA	NA	NA	NA	NA	VK055_RS02150	436759	438177	+		isoxanthopterin deaminase
-0.67231	1.06324	-2.366	0.0318244	0.121447	-3.93429	VK055_RS02155	438198	439187	+		2OG-Fe(II) oxygenase
0.367316	5.86133	1.99376	0.065961	0.191445	-5.55655	VK055_RS02160	439348	440112	-		5'/3'-nucleotidase SurE
-0.259606	2.54675	-1.15643	0.265538	0.464642	-6.04178	VK055_RS02165	440198	440623	+		hypothetical protein
-0.580467	4.04861	-3.32476	0.00460199	0.0348131	-2.67581	VK055_RS02170	440642	442150	+		signaling membrane protein
0.100756	1.28592	0.369976	0.716556	0.832017	-6.40038	VK055_RS02175	442376	443158	-		membrane protein
-0.0668698	5.69367	-0.751209	0.464115	0.651525	-7.06901	VK055_RS02180	443283	443981	+		DNA-binding response regulator
-0.129157	5.53902	-1.35661	0.194912	0.385907	-6.41908	VK055_RS02185	443978	445150	+		two-component sensor histidine kinase
-0.122364	3.94439	-0.97608	0.344458	0.541963	-6.60054	VK055_RS02190	445249	446418	+		efflux transporter RND family, MFP subunit
-0.152582	4.89604	-1.16167	0.263468	0.463077	-6.56468	VK055_RS02195	446402	449488	+		ACR family transporter
0.194619	4.7127	1.4892	0.157096	0.338628	-6.13442	VK055_RS02205	450320	450619	+		transposase
0.0520539	5.61014	0.459527	0.652425	0.794403	-7.2423	VK055_RS02210	450616	451482	+		transposase
-0.226192	3.77274	-1.37458	0.18939	0.379423	-6.09556	VK055_RS02215	451582	452817	-		MFS transporter
NA	NA	NA	NA	NA	NA	VK055_RS02220	452881	453834	-		xylose isomerase
-0.753316	4.18824	-2.34795	0.0359697	0.130791	-4.62254	VK055_RS02225	454151	455032	+		protein rpiR
-0.767392	4.26866	-2.27737	0.0411651	0.142376	-4.71844	VK055_RS02230	455044	455970	+		ribokinase
0.237435	3.96037	1.4405	0.170211	0.354987	-6.05923	VK055_RS02235	456384	457307	-		LysR family transcriptional regulator
-0.294076	-0.0539263	-0.561375	0.582808	0.748985	-5.96152	VK055_RS02240	457424	458956	+		MFS transporter
0.479468	0.194307	1.04657	0.311819	0.513329	-5.67815	VK055_RS02245	459101	459385	+		hypothetical protein
-0.037091	3.53906	-0.232733	0.819105	0.901869	-6.98623	VK055_RS02250	459422	459910	-		diguanylate cyclase
0.0749672	5.88339	0.345996	0.734883	0.845795	-7.32974	VK055_RS02255	460028	460555	-		membrane protein
NA	NA	NA	NA	NA	NA	VK055_RS02260	460921	461892	-		peptide ABC transporter substrate-binding protein
0.497525	-0.432047	0.700477	0.49468	0.679164	-5.79285	VK055_RS02265	461889	462869	-		dipeptide/oligopeptide/nickel ABC transporter ATP-binding protein
NA	NA	NA	NA	NA	NA	VK055_RS02270	462866	463813	-		peptide ABC transporter permease
NA	NA	NA	NA	NA	NA	VK055_RS02275	463813	464772	-		peptide ABC transporter permease
-0.625862	1.74529	-2.04898	0.0583223	0.177902	-4.59484	VK055_RS02280	464816	466519	-		peptide/nickel transport system substrate-binding protein
0.0607902	2.21569	0.217838	0.830482	0.907865	-6.5693	VK055_RS02285	466864	467547	-		chloramphenicol acetyltransferase
-0.202131	1.17424	-0.574749	0.573955	0.743402	-6.15955	VK055_RS02290	467579	467962	-		bleomycin resistance protein
-0.219985	4.28276	-1.15371	0.266617	0.465154	-6.45732	VK055_RS02295	468054	468824	+		decarboxylase
0.0997346	2.84238	0.508519	0.618464	0.77398	-6.61818	VK055_RS02300	468829	469458	-		amino acid exporter
0.24855	6.21097	1.57333	0.136514	0.310479	-6.20223	VK055_RS02305	469708	470343	+		carbonic anhydrase
NA	NA	NA	NA	NA	NA	VK055_RS02310	470377	470499	-		hypothetical protein
-0.86488	-0.999158	-1.68782	0.112059	0.272259	-4.63336	VK055_RS02315	470656	470865	-		hypothetical protein
-0.508381	1.97374	-1.69355	0.110947	0.271228	-5.17444	VK055_RS02320	470950	471666	-		hypothetical protein
-0.352484	3.65288	-1.8328	0.0866944	0.229117	-5.39668	VK055_RS02325	471712	472146	-		hypothetical protein
0.182875	1.63991	0.698957	0.495242	0.679164	-6.21876	VK055_RS02330	472548	472697	+		hypothetical protein
-0.860099	-0.773896	-1.36722	0.191635	0.3823	-5.09071	VK055_RS02335	472785	473621	-		MBL fold metallo-hydrolase
0.0331947	-0.932923	0.058513	0.95411	0.974305	-5.96907	VK055_RS02340	473629	474144	-		hypothetical protein
0.181621	5.43982	1.44318	0.169467	0.354028	-6.29617	VK055_RS02345	474300	475184	+		LysR family transcriptional regulator
0.126345	3.24814	0.868573	0.398724	0.59497	-6.5449	VK055_RS02350	475181	476107	-		AraC family transcriptional regulator
-0.190649	2.01125	-0.609831	0.551073	0.726534	-6.45544	VK055_RS02355	476206	476958	+		short-chain dehydrogenase/reductase
NA	NA	NA	NA	NA	NA	VK055_RS02360	478297	478467	+		hypothetical protein
-1.49163	1.32388	-5.04682	0.00014332	0.00324209	1.18019	VK055_RS02365
-1.05653	1.4953	-3.56657	0.00280011	0.0250737	-1.70467	VK055_RS02370
NA	NA	NA	NA	NA	NA	VK055_RS02375
-0.0405879	6.87072	-0.465782	0.648043	0.7909	-7.37161	VK055_RS02380	479147	479725	+		Rossman fold protein, TIGR00730 family
0.362194	0.341636	0.831868	0.418491	0.613337	-5.90141	VK055_RS02385	479865	480272	-		acid-shock protein
-0.299062	5.36933	-1.57513	0.13647	0.310479	-6.08153	VK055_RS02390	480448	481821	-		MATE family efflux transporter
0.808916	7.2124	7.48697	1.89281e-06	0.00011622	4.86034	VK055_RS02395	482051	482686	+		riboflavin synthase subunit alpha
0.270793	7.32129	2.19511	0.0442549	0.149883	-5.29227	VK055_RS02400	482722	483870	-		cyclopropane-fatty-acyl-phospholipid synthase
0.461691	5.83168	1.58649	0.139587	0.315108	-6.10976	VK055_RS02405	484163	485344	-		Bcr/CflA family multidrug efflux MFS transporter
0.197204	4.93377	1.61756	0.126525	0.295412	-5.97392	VK055_RS02410	485457	486461	+		LysR family transcriptional regulator
-0.189055	6.57401	-2.04777	0.058455	0.178166	-5.49671	VK055_RS02415	486388	487413	-		PurR family transcriptional regulator
0.137132	4.96581	0.778664	0.448251	0.637585	-6.95996	VK055_RS02425	487966	489132	+		MFS transporter
0.126499	9.58294	1.35747	0.194644	0.38586	-6.58091	VK055_RS02430	489195	489776	-		superoxide dismutase
2.24191	5.13213	2.3758	0.0392381	0.137624	-4.92015	VK055_RS02435	490245	490730	+		hypothetical protein
-0.429651	6.60409	-3.20762	0.0058525	0.0411765	-3.26935	VK055_RS02440	490685	491557	-		endopeptidase
0.444257	8.03626	4.50763	0.00041387	0.00696118	-0.702701	VK055_RS02445	491898	492245	+		glutaredoxin
-0.498566	5.75188	-3.21551	0.00575861	0.0407264	-3.15913	VK055_RS02450	492293	492940	-		ribonuclease T
-0.0274671	7.31794	-0.311995	0.759326	0.862368	-7.43947	VK055_RS02455	493078	493485	-		lactoylglutathione lyase
-0.62488	4.18553	-3.16619	0.00637105	0.0435294	-2.91854	VK055_RS02460	493564	494661	-		alkene reductase
0.3866	5.77025	4.38795	0.0005259	0.00828825	-0.812062	VK055_RS02465	494715	495314	-		transcriptional regulator
0.0153007	3.37873	0.112416	0.91198	0.953647	-7.0093	VK055_RS02470	495457	495696	+		DUF1289 domain-containing protein
-0.207718	6.79494	-1.41697	0.176864	0.364364	-6.44374	VK055_RS02475	495745	496641	+		oxidoreductase
0.0255474	4.45255	0.185306	0.855464	0.921539	-7.09813	VK055_RS02480	496711	497232	+		superoxide dismutase
0.290275	3.5931	2.13656	0.0494659	0.161404	-4.86875	VK055_RS02485	497225	499249	-		fusaric acid resistance protein
-0.206728	2.64293	-0.767315	0.454767	0.644121	-6.42901	VK055_RS02490	499249	500145	-		membrane protein
-0.331223	0.640152	-0.842627	0.412632	0.607764	-5.87114	VK055_RS02495	500156	500392	-		DUF1656 domain-containing protein
-0.100838	6.55932	-1.15059	0.267859	0.466803	-6.76452	VK055_RS02500	500565	501005	+		MarR family transcriptional regulator
-0.655595	3.48108	-3.71103	0.00208158	0.0209398	-1.77648	VK055_RS02505	501039	502400	-		GGDEF domain-containing protein
-0.0735916	8.52054	-0.861774	0.402338	0.598121	-7.14302	VK055_RS02510	502623	503090	-		hypothetical protein
0.88988	6.49203	9.82858	6.09984e-08	6.26957e-06	8.45837	VK055_RS02515	503358	504482	+		anhydro-N-acetylmuramic acid kinase
1.33967	5.63623	10.5802	2.29706e-08	2.98834e-06	9.51245	VK055_RS02520	504575	504898	+		lysozyme inhibitor
-0.0168057	7.19964	-0.147736	0.884513	0.939559	-7.48683	VK055_RS02525	504956	505612	+		pyridoxine/pyridoxamine 5'-phosphate oxidase
-0.272532	8.53105	-2.12837	0.0502378	0.162437	-5.42367	VK055_RS02530	505737	507011	+		tyrosine--tRNA ligase
-0.0814478	5.37538	-0.520667	0.610176	0.768081	-7.12417	VK055_RS02535	507073	507933	+		pyridoxal kinase
0.247758	6.67946	1.75709	0.0992259	0.250834	-5.96853	VK055_RS02540	507976	508581	-		glutathione S-transferase
-0.468877	8.10352	-3.42427	0.0037511	0.030268	-2.91688	VK055_RS02545	508692	510197	-		dipeptide/tripeptide permease A
-0.158985	0.0240476	-0.374712	0.713103	0.830227	-6.13105	VK055_RS02550	510387	510644	+		hypothetical protein
0.298779	5.23141	1.47844	0.161161	0.343447	-6.23339	VK055_RS02555	510804	511439	-		endonuclease III
0.104829	4.31655	0.663953	0.516766	0.698476	-6.90823	VK055_RS02560	511441	512139	-		electron transport complex subunit RsxE
0.3527	4.81925	2.09152	0.0538528	0.169068	-5.20811	VK055_RS02565	512142	512762	-		electron transport complex subunit G
0.312542	4.96242	2.30782	0.0356329	0.129994	-4.82658	VK055_RS02570	512773	513825	-		electron transport complex subunit D
0.204688	6.43205	1.53492	0.14556	0.324015	-6.2865	VK055_RS02575	513826	515985	-		electron transport complex subunit RsxC
0.0361981	5.49445	0.306198	0.76365	0.864386	-7.29344	VK055_RS02580	515978	516556	-		electron transport complex subunit RsxB
-0.0010255	5.04302	-0.0081541	0.993601	0.997187	-7.27949	VK055_RS02585	516556	517137	-		electron transport complex subunit A
0.396562	4.0085	2.64463	0.0183516	0.0846001	-4.0609	VK055_RS02590	517216	517656	-		membrane protein
-0.446395	3.12127	-1.88586	0.078771	0.214904	-5.15901	VK055_RS02595	517732	517947	-		nucleoid-associated protein
-0.0938434	4.54503	-0.763211	0.457138	0.645936	-6.82514	VK055_RS02600	518164	519534	-		aryl-phospho-beta-D-glucosidase
0.0282921	6.1453	0.271435	0.789745	0.882156	-7.38922	VK055_RS02605	519978	521018	+		oxidoreductase
0.0108195	7.06168	0.105448	0.917413	0.955403	-7.481	VK055_RS02610	521054	522055	-		adenosine deaminase
0.335731	1.40127	1.2096	0.245096	0.442464	-5.75378	VK055_RS02615	522213	523367	-		MFS transporter
0.347967	4.13629	2.04659	0.0585832	0.178352	-5.20939	VK055_RS02620	523561	524025	+		HxlR family transcriptional regulator
-0.277932	3.68648	-1.99415	0.0645829	0.18859	-5.18352	VK055_RS02625	524269	524454	+		hypothetical protein
0.771564	3.01213	4.0345	0.00107466	0.013371	-1.11987	VK055_RS02630	524464	524826	-		hypothetical protein
0.14804	3.7492	0.842344	0.412785	0.607801	-6.66449	VK055_RS02635	525086	525613	+		cytochrome b561
-0.585118	3.26024	-2.20928	0.0431439	0.147175	-4.68568	VK055_RS02640	525718	525993	+		hypothetical protein
-0.158984	6.41189	-0.930722	0.367195	0.565136	-6.98898	VK055_RS02645	526018	527136	+		S-(hydroxymethyl)glutathione dehydrogenase/class III alcohol dehydrogenase
0.320399	3.62853	1.88792	0.0784756	0.214594	-5.32806	VK055_RS02650	527206	529578	-		glucose dehydrogenase
0.347185	0.502309	0.712418	0.487108	0.673602	-5.98881	VK055_RS02655	529879	530802	-		LysR family transcriptional regulator
NA	NA	NA	NA	NA	NA	VK055_RS02660	530980	531600	-		protocatechuate 3,4-dioxygenase subunit alpha
NA	NA	NA	NA	NA	NA	VK055_RS02665	531597	532337	-		protocatechuate 3,4-dioxygenase subunit beta
-0.274498	2.53972	-1.08186	0.29635	0.497384	-6.13469	VK055_RS02670	532577	533920	+		DUF1338 domain-containing protein
-0.231429	4.815	-1.85566	0.0831967	0.223019	-5.54486	VK055_RS02675	533962	535467	+		carboxylesterase
1.50474	1.1044	4.0717	0.00099635	0.0126294	-0.643111	VK055_RS02680	535514	536602	-		alcohol dehydrogenase
0.048248	7.1989	0.562423	0.582111	0.748985	-7.32135	VK055_RS02685	537040	538695	+	mdoD	glucan biosynthesis protein D
0.15898	4.56523	1.10801	0.285255	0.485332	-6.52376	VK055_RS02690	538749	539327	+		ribosomal-protein-L7/L12-serine acetyltransferase
0.618144	2.53787	2.58973	0.0204762	0.0910737	-3.92705	VK055_RS02695	539313	540293	-		hypothetical protein
0.15147	4.13918	0.904042	0.38022	0.577847	-6.68204	VK055_RS02700	540405	541409	+		dicarboxylate transporter/tellurite-resistance protein TehA
-0.105445	4.32853	-0.717982	0.483769	0.669572	-6.83902	VK055_RS02705	541406	542002	+		tellurite resistance methyltransferase TehB
-0.0215706	6.98363	-0.22514	0.8249	0.904482	-7.44834	VK055_RS02710	542263	542931	+		hypothetical protein
-0.0938621	1.73187	-0.389068	0.702676	0.824176	-6.45382	VK055_RS02715	542978	543874	-		membrane protein
0.235452	4.61207	1.77491	0.0961404	0.245704	-5.6658	VK055_RS02720	544055	544924	+		AraC family transcriptional regulator
0.121525	1.09628	0.312974	0.758597	0.862368	-6.27217	VK055_RS02725	544901	546067	-		benzoate transporter
0.00966392	5.0213	0.0951048	0.925487	0.958793	-7.27306	VK055_RS02730	546253	546822	+		XRE family transcriptional regulator
NA	NA	NA	NA	NA	NA	VK055_RS02735	546833	547051	-		hypothetical protein
-0.15996	5.67698	-1.68005	0.113585	0.2747	-5.96942	VK055_RS02740	547034	548995	+		protease
-0.0641169	1.90419	-0.17485	0.863529	0.926185	-6.18827	VK055_RS02745	549008	549238	-		hypothetical protein
-0.110552	5.3534	-0.531356	0.602929	0.765148	-6.54435	VK055_RS02750	549387	549689	-		hypothetical protein
NA	NA	NA	NA	NA	NA	VK055_RS02755	549785	549910	-		DUF2474 domain-containing protein
0.062156	0.923737	0.175154	0.863294	0.926185	-6.24905	VK055_RS02760	549910	550920	-		ubiquinol oxidase subunit II
0.191954	1.60185	0.556346	0.586154	0.751645	-6.26511	VK055_RS02765	550920	552317	-		cytochrome ubiquinol oxidase subunit I
0.163113	5.62746	1.50262	0.153634	0.334429	-6.22735	VK055_RS02770	553005	554417	+		GntR family transcriptional regulator
-0.569158	2.06642	-1.39457	0.18454	0.374145	-5.65204	VK055_RS02775	554722	555867	+		spermidine/putrescine ABC transporter substrate-binding protein
-0.408903	1.97311	-1.41544	0.177305	0.364954	-5.70691	VK055_RS02780	555884	556897	+		polyamine ABC transporter ATP-binding protein
-0.538562	1.02683	-1.28796	0.217216	0.412416	-5.56132	VK055_RS02785	556899	557828	+		ABC transporter permease
-0.268397	1.06429	-0.745282	0.467585	0.654455	-6.10386	VK055_RS02790	557818	558624	+		spermidine/putrescine ABC transporter permease
-0.0638892	3.22818	-0.397338	0.696698	0.821383	-6.84278	VK055_RS02795	558647	560074	+		1-pyrroline dehydrogenase
2.81905	2.35035	6.31881	3.75099e-05	0.0011516	2.47346	VK055_RS02800	560416	560538	-		hypothetical protein
NA	NA	NA	NA	NA	NA	VK055_RS02805	560687	560884	+		hypothetical protein
-0.345355	4.38249	-2.51781	0.0236183	0.0996142	-4.37129	VK055_RS02810	561022	561273	+		hypothetical protein
NA	NA	NA	NA	NA	NA	VK055_RS26380	561325	561417	-		hypothetical protein
-0.673511	3.17237	-4.45141	0.00046309	0.00760232	-0.27562	VK055_RS02815	561612	561785	+		DUF2566 domain-containing protein
-0.278656	4.9451	-2.24991	0.039845	0.138929	-4.9128	VK055_RS02820	561874	562623	+		alpha/beta hydrolase
0.148545	3.9766	0.98558	0.339924	0.537692	-6.50457	VK055_RS02825	562637	564070	-		salicylaldehyde dehydrogenase
NA	NA	NA	NA	NA	NA	VK055_RS02830	564102	564227	+		hypothetical protein
0.0663784	6.43005	0.672509	0.511456	0.693282	-7.20311	VK055_RS02835	564340	565938	+		ABC transporter substrate-binding protein
0.20007	4.99797	1.58657	0.133398	0.306028	-6.02301	VK055_RS02840	565955	566188	+		hypothetical protein
0.0922289	3.7615	0.505452	0.620565	0.775217	-6.86695	VK055_RS02845	566197	566646	-		membrane protein
0.45495	4.20807	2.68527	0.0169174	0.0804684	-3.99123	VK055_RS02850	566643	567161	-		acetyltransferase
0.202901	3.5675	1.19332	0.25122	0.448666	-6.25586	VK055_RS02855	567324	567905	+		LacI family transcriptional regulator
0.813432	5.42152	7.44166	2.0362e-06	0.00012186	4.92255	VK055_RS02860	567971	569008	+		NADP-dependent oxidoreductase
0.127937	7.20368	0.744169	0.468889	0.655712	-7.17644	VK055_RS02865	569072	570007	-		pyrimidine-specific ribonucleoside hydrolase RihA
0.0729609	-0.50213	0.191513	0.850684	0.918931	-6.14511	VK055_RS02870	569969	570199	+		hypothetical protein
-0.0804835	6.62363	-0.608919	0.551662	0.726534	-7.24926	VK055_RS02875	570289	570588	+		hypothetical protein
0.478159	4.729	2.99944	0.00895855	0.0536595	-3.51052	VK055_RS02880	570686	572392	-		amidohydrolase
0.781624	4.68625	3.46914	0.00367995	0.0301948	-2.56975	VK055_RS02885	572579	574684	-		TonB-dependent receptor
1.93742	4.35053	3.6281	0.00456287	0.0346837	-2.62185	VK055_RS02890	574943	576004	+		hypothetical protein
-0.202911	6.65554	-2.00551	0.0632386	0.186614	-5.58439	VK055_RS02895	576173	576394	+		membrane protein
0.246491	5.54439	1.30383	0.212333	0.406935	-6.4545	VK055_RS02900	576445	577899	-		amino acid permease
-0.138675	4.12653	-0.911877	0.376213	0.573415	-6.66413	VK055_RS02905	578089	578976	-		LysR family transcriptional regulator
0.256907	1.73647	1.2172	0.242274	0.438878	-5.84127	VK055_RS02910	579250	579801	+		adenylate kinase
-0.140857	-0.144897	-0.290788	0.775183	0.872427	-6.04326	VK055_RS02915	579893	580900	+		alkane 1-monooxygenase
NA	NA	NA	NA	NA	NA	VK055_RS02920	580890	582011	+		hydrolase
NA	NA	NA	NA	NA	NA	VK055_RS02925	582036	583349	+		monooxygenase
0.136394	-0.10231	0.35378	0.728413	0.839984	-6.05037	VK055_RS02930	583367	584299	+		ABC transporter substrate-binding protein
NA	NA	NA	NA	NA	NA	VK055_RS02935	584311	584820	+		GNAT family acetyltransferase
0.784293	-0.329186	1.72224	0.105512	0.262559	-4.74027	VK055_RS02940	584830	585756	+		amino acid ABC transporter permease
0.496167	0.594831	1.38303	0.186838	0.376696	-5.29094	VK055_RS02945	585740	586519	+		arginine ABC transporter ATP-binding protein
0.260573	0.379552	0.604577	0.554469	0.728405	-6.00363	VK055_RS02950	586531	587409	+		ABC transporter substrate-binding protein
0.17519	1.13773	0.529362	0.604278	0.765204	-6.22042	VK055_RS02955	587487	588104	+		GST-like protein
1.04308	3.08574	5.9748	2.51352e-05	0.0008369	2.68801	VK055_RS02960	588175	588402	+		tautomerase PptA
0.462388	2.76516	2.08553	0.0544626	0.170026	-4.81262	VK055_RS02965	588582	588878	+		transcriptional regulator
0.453554	3.12082	2.53204	0.0229623	0.0976312	-4.1632	VK055_RS02970	588957	589403	+		hypothetical protein
0.00204169	0.249293	0.00383146	0.996994	0.998384	-6.26502	VK055_RS02975	589444	591060	-		porin
0.33455	1.082	1.22537	0.239271	0.435608	-5.65493	VK055_RS02980	591104	592486	-		sugar transporter
-0.235617	0.438134	-0.630319	0.537942	0.716448	-6.05234	VK055_RS02985	592510	594078	-		sugar hydrolase
-0.76525	4.30144	-2.25526	0.0427318	0.146297	-4.73916	VK055_RS02990	594283	595107	+		transcriptional activator RhaS
0.894179	3.29342	4.6384	0.00031908	0.0056714	0.079466	VK055_RS02995	595162	595743	-		hypothetical protein
NA	NA	NA	NA	NA	NA	VK055_RS03000	595958	596659	+		ABC transporter substrate-binding protein
-0.15714	0.570776	-0.424189	0.677431	0.810039	-6.16872	VK055_RS03005	596656	597624	+		ABC transporter substrate-binding protein
-0.523665	1.26508	-1.72936	0.1042	0.25984	-5.01216	VK055_RS03010	597682	599337	+		ABC transporter permease
0.839534	4.34155	6.75496	6.36721e-06	0.00030104	3.92022	VK055_RS03015	599414	600259	+		N-hydroxyarylamine O-acetyltransferase
-0.0139511	1.17	-0.0396343	0.968906	0.982584	-6.43285	VK055_RS03020	600811	601491	-		respiratory nitrate reductase subunit gamma
-0.591531	0.117402	-1.59922	0.130555	0.301546	-4.94234	VK055_RS03025	601488	602183	-		nitrate reductase
-0.627946	2.02527	-2.6373	0.0186225	0.0853998	-3.59893	VK055_RS03030	602183	603727	-		nitrate reductase subunit beta
-0.186703	1.9144	-0.643545	0.529558	0.70968	-6.30065	VK055_RS03035	603724	607464	-		nitrate reductase subunit alpha
-0.0176323	-0.107767	-0.0344138	0.973	0.98361	-6.09964	VK055_RS03040	607579	608961	-		nitrate/nitrite transporter
-0.213609	6.07796	-1.34767	0.197707	0.38932	-6.48483	VK055_RS03045	609136	609711	-		TetR family transcriptional regulator
-1.00049	6.20782	-8.32878	5.11147e-07	3.8584e-05	6.32753	VK055_RS03050	609835	611334	+		MFS transporter
-0.0539542	2.20816	-0.292734	0.773724	0.871407	-6.58666	VK055_RS03055	611329	612126	-		IclR family transcriptional regulator
-0.105483	1.82333	-0.316829	0.755727	0.86119	-6.46033	VK055_RS03060	612380	613498	+		muconate cycloisomerase
-0.603844	1.22887	-1.66163	0.117275	0.280798	-5.07085	VK055_RS03065	613518	613808	+		muconolactone delta-isomerase
-0.298515	0.234434	-0.892396	0.386231	0.583915	-5.78869	VK055_RS03070	613875	614801	+		catechol 1,2-dioxygenase
NA	NA	NA	NA	NA	NA	VK055_RS03075	614911	616293	+		benzoate 1 2-dioxygenase large subunit
NA	NA	NA	NA	NA	NA	VK055_RS03080	616293	616778	+		benzoate 1,2-dioxygenase small subunit
-0.028775	0.26607	-0.0623517	0.951104	0.973127	-6.15349	VK055_RS03085	616788	617804	+		NADH oxidase
-0.335261	0.916383	-0.878626	0.393419	0.59134	-5.92973	VK055_RS03090	617814	618587	+	benD	1,6-dihydroxycyclohexa-2,4-diene-1-carboxylate dehydrogenase
-0.494901	3.60629	-2.48057	0.0254214	0.104606	-4.22465	VK055_RS03095	618584	619462	-		aromatic amino acid exporter
-1.43129	6.71412	-3.82854	0.00302314	0.0262314	-2.4007	VK055_RS03100	619688	620275	+		sulfate ABC transporter substrate-binding protein
-1.46807	8.90337	-3.42284	0.00655713	0.0442256	-3.27727	VK055_RS03105	620324	622735	+		formate dehydrogenase-N subunit alpha
-1.50249	7.59162	-3.30285	0.0080212	0.0501542	-3.43836	VK055_RS03110	622747	623631	+		formate dehydrogenase subunit beta
-1.63048	7.20907	-3.59044	0.00494128	0.0365608	-2.90981	VK055_RS03115	623624	624280	+		formate dehydrogenase-N subunit gamma
-2.4841	-0.111146	-3.16814	0.00642625	0.0436542	-2.19114	VK055_RS03120	624656	624841	-		hypothetical protein
-0.522399	0.829548	-1.8219	0.0884067	0.231887	-4.7967	VK055_RS03125	625020	625838	-		polyphosphate kinase 2
NA	NA	NA	NA	NA	NA	VK055_RS03130	625906	626346	-		hypothetical protein
-0.0851906	4.46137	-0.566283	0.579551	0.747236	-6.99874	VK055_RS03135	626611	627765	+		MFS transporter AraJ
NA	NA	NA	NA	NA	NA	VK055_RS03140	627772	628863	-		alkylhydroperoxidase domain protein
NA	NA	NA	NA	NA	NA	VK055_RS03145	628873	629859	-		luciferase
NA	NA	NA	NA	NA	NA	VK055_RS03150	629859	631475	-		ABC transporter ATP-binding protein
NA	NA	NA	NA	NA	NA	VK055_RS03155	631472	632320	-		peptide ABC transporter permease
NA	NA	NA	NA	NA	NA	VK055_RS03160	632317	633261	-		peptide ABC transporter permease
0.135619	-0.491286	0.312028	0.759301	0.862368	-6.0038	VK055_RS03165	633272	634894	-		ABC transporter substrate binding protein
2.47498	5.26481	16.3098	5.64869e-11	1.66919e-08	15.5807	VK055_RS03170	635064	636074	-		zinc-dependent alcohol dehydrogenase
NA	NA	NA	NA	NA	NA	VK055_RS03175	636164	636295	-		hypothetical protein
0.642608	0.381251	1.77988	0.0952964	0.24487	-4.80663	VK055_RS03180	636327	636926	+		pyrophosphatase
0.387267	7.67204	3.79413	0.00175562	0.0185499	-2.16529	VK055_RS03185	637115	638068	+		MarR family transcriptional regulator
0.142244	1.76212	0.558727	0.584569	0.750839	-6.3662	VK055_RS03190	638105	639820	-		ABC transporter
-0.056548	-0.3734	-0.153691	0.879896	0.936759	-6.0206	VK055_RS03195	640218	640925	-		hypothetical protein
-0.0587902	5.10804	-0.422802	0.678421	0.811017	-7.08337	VK055_RS03200	641109	642806	-		NAD-dependent malic enzyme
NA	NA	NA	NA	NA	NA	VK055_RS03205	642863	642991	+		hypothetical protein
0.845607	4.2323	4.39466	0.00051887	0.00823222	-0.631526	VK055_RS03210	642988	643128	-		30S ribosomal protein S22
0.337446	0.941483	0.946023	0.359083	0.557003	-5.91441	VK055_RS03215	643306	644157	-		MBL fold metallo-hydrolase
0.145662	4.23565	1.06082	0.305503	0.507704	-6.55567	VK055_RS03220	644271	645164	+		LysR family transcriptional regulator
-0.314275	2.43429	-1.4089	0.179194	0.367561	-5.72126	VK055_RS03225	645232	645477	-		hypothetical protein
0.163181	0.87788	0.58318	0.568411	0.739861	-6.21109	VK055_RS03230	645674	646588	-		NAD(P)-dependent oxidoreductase
-0.0978341	0.643356	-0.259715	0.798603	0.888005	-6.29905	VK055_RS03235	647244	647429	+		hypothetical protein
NA	NA	NA	NA	NA	NA	VK055_RS03240	647796	648011	+		hypothetical protein
-0.682081	-0.102818	-2.30442	0.0358679	0.13075	-3.85763	VK055_RS03245	648035	648541	+		hypothetical protein
NA	NA	NA	NA	NA	NA	VK055_RS03250	648558	648740	+		hypothetical protein
0.181617	2.48082	0.838391	0.414932	0.609297	-6.40546	VK055_RS03255	648780	650405	+		glycosidase
-0.477993	0.544846	-1.17086	0.259867	0.458281	-5.61231	VK055_RS03260	650402	651397	-		short-chain dehydrogenase
0.658326	-0.527317	1.35332	0.195938	0.387774	-5.24023	VK055_RS03265	651716	652162	-		DUF421 domain-containing protein
NA	NA	NA	NA	NA	NA	VK055_RS03270	652171	652674	-		hypothetical protein
-0.13614	1.3369	-0.427905	0.674782	0.808053	-6.40869	VK055_RS03275	652819	653223	+		TIGR00156 family protein
0.0274055	0.41957	0.0666652	0.947726	0.971563	-6.30564	VK055_RS03280	653239	653385	+		hypothetical protein
0.172059	4.08057	1.00671	0.329993	0.528916	-6.58207	VK055_RS03285	653509	653940	+		peroxiredoxin OsmC
-0.160912	5.26645	-1.40664	0.179853	0.368439	-6.29142	VK055_RS03290	654045	654914	+		histidine kinase
0.519536	0.623892	1.29051	0.216353	0.411802	-5.47053	VK055_RS03295	654916	655602	-		amino acid ABC transporter substrate-binding protein
NA	NA	NA	NA	NA	NA	VK055_RS03300	655592	655774	-		hypothetical protein
-0.428987	3.25905	-1.80803	0.0906306	0.235828	-5.32137	VK055_RS03305	655824	656747	+		cobalt transporter
-0.141481	4.52348	-0.857225	0.404768	0.599799	-6.78499	VK055_RS03310	656990	657907	+		hypothetical protein
0.790732	2.50237	2.99283	0.00908003	0.0541378	-3.02772	VK055_RS03315	658223	660523	+		hypothetical protein
-0.153291	3.76476	-0.85348	0.406776	0.601199	-6.66841	VK055_RS03320	660673	661554	+		LysR family transcriptional regulator
-0.560009	-0.266803	-1.33214	0.202641	0.394598	-5.1914	VK055_RS03325	661913	663193	+		PTS cellbiose transporter subunit IIC
-0.681621	3.75767	-4.89247	0.0001935	0.00399508	0.493619	VK055_RS03330	663244	665856	+		alpha-L-rhamnosidase
-0.973198	3.07232	-5.3068	8.70078e-05	0.00227278	1.44243	VK055_RS03335	665899	666843	+		AraC family transcriptional regulator
-1.49389	1.17131	-5.24163	9.85251e-05	0.00243034	1.55764	VK055_RS03340	667030	668313	+		hypothetical protein
-1.49668	-0.533878	-2.09612	0.0533891	0.168259	-4.02489	VK055_RS03345	668346	669311	+		esterase
NA	NA	NA	NA	NA	NA	VK055_RS03350	669337	669660	+		PTS sugar transporter subunit IIB
-0.421471	0.736146	-1.54465	0.1432	0.32025	-5.15454	VK055_RS03355	669670	669984	+		molecular chaperone TorD
0.262763	0.548031	0.614914	0.5478	0.724069	-6.0329	VK055_RS03360	670025	671431	-		MFS transporter
-0.932553	3.77747	-2.23118	0.0467392	0.154967	-4.79532	VK055_RS03365	672019	672698	+		magnesium transport protein MgtC
-0.345606	4.80916	-1.55853	0.141342	0.317163	-6.04611	VK055_RS03370	672795	673856	+		ATPase
0.373523	6.11232	2.26742	0.0385243	0.135826	-4.99725	VK055_RS03375	673891	676068	-		catalase-peroxidase
0.0127719	3.82315	0.0818849	0.935818	0.963953	-7.02974	VK055_RS03380	676509	677141	+		lysine transporter LysE
0.534109	3.54107	3.41551	0.00381925	0.0306577	-2.471	VK055_RS03385	677363	679273	+		penicillin-binding protein 2
0.438471	2.76363	2.3604	0.0321737	0.122084	-4.31487	VK055_RS03390	679386	680123	+		GMP synthase
1.43516	2.84482	5.09136	0.00013321	0.00304262	1.02675	VK055_RS03395	680120	682405	-		coenzyme PQQ biosynthesis protein PqqF
1.15046	2.07663	3.64033	0.00240654	0.0228914	-1.70597	VK055_RS03400	682405	683547	-		coenzyme PQQ synthesis protein E
1.83231	-0.505273	3.48614	0.00330327	0.0280393	-1.62265	VK055_RS03405	683534	683812	-		pyrroloquinoline quinone biosynthesis protein PqqD
1.05273	1.75357	3.16908	0.00633351	0.0435244	-2.53982	VK055_RS03410	683815	684570	-		pyrroloquinoline quinone biosynthesis protein C
1.2921	2.48056	3.31541	0.00528686	0.0382791	-2.49039	VK055_RS03415	684564	685490	-		pyrroloquinoline quinone biosynthesis protein B
1.91438	0.877171	4.12042	0.00091049	0.0120595	-0.574163	VK055_RS03420	685545	685616	-		coenzyme PQQ synthesis protein A
0.828995	3.26449	4.92939	0.00018004	0.00378333	0.623936	VK055_RS03425	685753	686772	-		peptidase
-0.126013	1.44695	-0.375637	0.71243	0.830087	-6.34755	VK055_RS03430	687016	688008	+		alpha/beta hydrolase
0.387377	2.66596	2.12961	0.0501208	0.162309	-4.70754	VK055_RS03435	688095	688835	+		DNA-binding response regulator
0.0515296	3.02693	0.306696	0.763278	0.864182	-6.81341	VK055_RS03440	688832	690175	+		two-component sensor histidine kinase
-0.025752	2.60625	-0.152323	0.880956	0.937255	-6.7629	VK055_RS03445	690278	691468	+		cytochrome C biogenesis protein DipZ
-0.0757943	4.056	-0.458458	0.653176	0.79457	-6.97636	VK055_RS03450	691645	692538	-		LysR family transcriptional regulator
0.491733	6.96113	1.35713	0.203739	0.39576	-6.57321	VK055_RS03455	692732	694204	-		2,4-diaminobutyrate decarboxylase
0.248003	6.18346	0.802183	0.439473	0.630685	-7.07861	VK055_RS03460	694223	695605	-		aspartate aminotransferase family protein
-0.269892	2.73705	-1.25309	0.229299	0.42467	-5.95507	VK055_RS03465	695915	696850	-		thiamine biosynthesis protein
-0.577338	0.693641	-1.69796	0.110095	0.269983	-4.86365	VK055_RS03470	696875	697585	-		ABC transporter permease
0.514708	2.11082	2.11077	0.0519353	0.165242	-4.56965	VK055_RS03475	697582	698310	-		nitrate/sulfonate/bicarbonate ABC transporter ATP-binding protein
-0.127043	2.65952	-0.676454	0.509018	0.690967	-6.54961	VK055_RS03480	698307	699002	-		thiaminase II
1.04002	4.00025	7.76035	1.2252e-06	8.39526e-05	5.56386	VK055_RS03490	699419	700525	+		hypothetical protein
-0.240701	1.60004	-0.884497	0.390344	0.587941	-5.97244	VK055_RS03495	700563	701735	-		oxidoreductase
-0.111775	0.813168	-0.248877	0.806821	0.894328	-6.22313	VK055_RS03500	701749	702672	-		AP endonuclease
-0.0256211	4.5607	-0.181484	0.85841	0.92324	-7.12962	VK055_RS03505	702865	703905	-		LacI family transcriptional regulator
-0.538387	4.31335	-3.59833	0.00262325	0.0239898	-2.20387	VK055_RS03510	704303	705559	+		diguanylate cyclase
NA	NA	NA	NA	NA	NA	VK055_RS03515	705657	706967	-		guanine deaminase
0.0964571	1.06817	0.335894	0.741589	0.851374	-6.35169	VK055_RS03520	707069	708565	-		nitrate reductase
-0.236952	1.59586	-0.79659	0.438079	0.629172	-6.16711	VK055_RS03525	708710	709426	+		GntR family transcriptional regulator
-0.0539061	1.81586	-0.169168	0.867917	0.929448	-6.59217	VK055_RS03530	709426	710169	+		Asp/Glu racemase
-0.165598	1.55652	-0.511279	0.616576	0.772436	-6.41166	VK055_RS03535	710182	711114	+		allantoinase
-0.873688	1.37831	-3.01276	0.00871844	0.0528374	-2.7533	VK055_RS03540	711203	711994	-		membrane protein
0.005577	3.21058	0.0291956	0.977092	0.986271	-6.8962	VK055_RS03545	712104	712871	+		AraC family transcriptional regulator
-0.207213	3.19573	-1.12839	0.276827	0.477143	-6.31433	VK055_RS03550	713074	713298	+		hypothetical protein
-0.354733	4.67109	-3.06688	0.00780659	0.0491472	-3.33591	VK055_RS03555	713461	714156	-		alpha/beta hydrolase
-0.179243	2.76198	-0.96776	0.348464	0.545904	-6.31521	VK055_RS03560	714488	715213	-		glutamine amidotransferase
0.141215	4.06264	1.05964	0.306024	0.507856	-6.5382	VK055_RS03565	715333	716106	+		AraC family transcriptional regulator
NA	NA	NA	NA	NA	NA	VK055_RS03570	716888	717154	+		hypothetical protein
0.206275	4.44559	1.53557	0.145403	0.323818	-6.04166	VK055_RS03575	717669	718079	-		ASCH domain-containing protein
NA	NA	NA	NA	NA	NA	VK055_RS03580	718026	718169	+		hypothetical protein
NA	NA	NA	NA	NA	NA	VK055_RS03585	718203	718370	+		hypothetical protein
0.371377	2.53736	1.53797	0.144818	0.322819	-5.50889	VK055_RS03590	718374	719648	-		beta-ketoacyl-[acyl-carrier-protein] synthase II
0.118622	2.23084	0.492867	0.629222	0.779881	-6.51558	VK055_RS03595	719668	721230	-		MFS transporter
-0.301393	2.27387	-1.37981	0.187807	0.378006	-5.68943	VK055_RS03600	721227	722270	-		hemolysin D
0.303745	1.10878	0.880538	0.392416	0.590498	-5.94869	VK055_RS03605	722254	722811	-		HxlR family transcriptional regulator
NA	NA	NA	NA	NA	NA	VK055_RS03610	722808	722930	-		hypothetical protein
-0.298349	3.46157	-1.90833	0.0756147	0.20858	-5.28187	VK055_RS03615	723132	724250	+		aspartate-semialdehyde dehydrogenase
-0.321028	0.593982	-0.939194	0.362465	0.560777	-5.79709	VK055_RS03620	724288	724710	-		GNAT family N-acetyltransferase
NA	NA	NA	NA	NA	NA	VK055_RS03625	724796	725182	-		hypothetical protein
0.567181	0.700555	1.50528	0.152954	0.333873	-5.12521	VK055_RS03630	725179	726576	-		amidase
NA	NA	NA	NA	NA	NA	VK055_RS03635	726573	726758	-		hypothetical protein
-0.192865	1.18477	-0.525885	0.606633	0.766888	-6.07035	VK055_RS03640	726769	728355	-		gamma-glutamyltransferase
0.428267	4.12396	2.52831	0.0231323	0.0981772	-4.2977	VK055_RS03645	728535	729374	+		RpiR family transcriptional regulator
0.371126	3.85237	1.80327	0.091405	0.237061	-5.5316	VK055_RS03650	729589	730374	+		amino acid ABC transporter substrate-binding protein
-0.0514499	2.56208	-0.222541	0.826886	0.905819	-6.77069	VK055_RS03655	730384	731049	+		glutamine ABC transporter permease
0.113391	1.89369	0.553746	0.587888	0.753057	-6.43338	VK055_RS03660	731049	731705	+		amino acid ABC transporter permease
-0.571042	2.12674	-2.32573	0.0344169	0.126962	-4.20325	VK055_RS03665	731686	732423	+		amino acid ABC transporter ATP-binding protein
-0.0204979	3.30817	-0.111107	0.913	0.953647	-6.85484	VK055_RS03670	732439	733680	+		aminotransferase V
-0.234692	3.29722	-1.7819	0.0949547	0.244125	-5.37651	VK055_RS03675	733677	734936	+		Zn-dependent hydrolase
-0.306842	1.08267	-0.966518	0.349065	0.546482	-5.94059	VK055_RS03680	734969	735946	-		diguanylate cyclase
0.218273	3.43342	1.41471	0.177516	0.365135	-5.98547	VK055_RS03685	736115	737011	+		transcriptional regulator
0.367443	6.71581	2.51288	0.0238498	0.100144	-4.66943	VK055_RS03690	737121	737609	+		E3 ubiquitin--protein ligase
NA	NA	NA	NA	NA	NA	VK055_RS03695	737732	738253	+		transcriptional regulator
NA	NA	NA	NA	NA	NA	VK055_RS03700	738310	739095	+		integrase
0.846622	4.06743	5.50507	5.98129e-05	0.00172436	1.68297	VK055_RS03705	739291	740391	-		oxidoreductase
0.3382	2.33022	1.48751	0.157537	0.338848	-5.579	VK055_RS03710	740499	742106	-		FAD/NAD(P) binding domain-containing protein
-0.247832	0.634812	-0.927606	0.368254	0.566213	-5.83879	VK055_RS03715	742382	743614	+		MFS transporter
0.147491	2.86622	0.837208	0.415576	0.609984	-6.48984	VK055_RS03720	743611	744537	-		membrane protein
-0.246879	3.43226	-1.18212	0.255503	0.45329	-6.21176	VK055_RS03725	744739	745839	+		spermidine/putrescine ABC transporter
-0.550421	2.86547	-3.01222	0.00872801	0.0528374	-3.0457	VK055_RS03730	745815	746393	-		TetR family transcriptional regulator
-0.299021	1.47956	-0.993312	0.336265	0.534228	-5.98615	VK055_RS03735	746735	747427	+		hypothetical protein
NA	NA	NA	NA	NA	NA	VK055_RS03740	747430	747618	+		hypothetical protein
-1.04727	3.79207e-05	-2.40858	0.0292843	0.114997	-3.63928	VK055_RS03745	747661	748140	+		type VI secretion system effector
NA	NA	NA	NA	NA	NA	VK055_RS03750	748128	748256	+		hypothetical protein
-0.236002	3.44871	-1.65362	0.118911	0.28323	-5.66929	VK055_RS03755	748332	748868	+		acetyltransferase
NA	NA	NA	NA	NA	NA	VK055_RS03760	748906	750162	-		oxalate/formate MFS antiporter
0.294406	0.15547	0.768237	0.454236	0.643593	-5.91627	VK055_RS03765	750397	750639	+		hypothetical protein
-0.160106	4.88193	-1.37691	0.188684	0.37897	-6.26856	VK055_RS03770	750737	751789	-		LacI family transcriptional regulator
-0.728794	2.37481	-2.3383	0.0335875	0.125197	-4.21224	VK055_RS03775	752007	752444	+	cmtB	PTS mannitol transporter subunit IIA
-0.578855	1.51878	-2.00806	0.0629396	0.186103	-4.54864	VK055_RS03780	752456	752722	+		PTS ascorbate transporter subunit IIB
-0.880517	3.19142	-2.70407	0.0165454	0.079177	-3.65008	VK055_RS03785	752753	754015	+		PTS ascorbate transporter subunit IIC
-1.36346	2.52188	-3.58831	0.0026937	0.0244338	-1.73889	VK055_RS03790	754036	754716	+		allulose-6-phosphate 3-epimerase
-1.63466	1.27679	-3.33946	0.00446506	0.0342152	-1.98451	VK055_RS03795	754833	755303	+		PTS fructose/mannitol transporter subunit IIA
-0.812461	0.0656846	-1.4163	0.177058	0.364603	-5.07606	VK055_RS03800	755360	755671	+		PTS fructose transporter subunit IIB
-1.05556	2.29427	-3.63839	0.00241612	0.0228926	-1.63149	VK055_RS03805	755714	756820	+		PTS fructose transporter subunit IIC
-0.271987	2.55205	-0.94481	0.359682	0.557749	-6.34859	VK055_RS03810	757026	757646	+		lysine transporter LysE
0.0196357	1.90537	0.091177	0.928555	0.960327	-6.57614	VK055_RS03815	757704	758912	-		MFS transporter
-0.346181	6.51604	-3.1096	0.00715368	0.0465009	-3.48723	VK055_RS03820	759016	759918	+		LysR family transcriptional regulator
-0.0790124	4.20272	-0.580396	0.570238	0.741702	-6.95475	VK055_RS03825	759960	760847	-		LysR family transcriptional regulator
-0.662705	2.1644	-2.15142	0.0480921	0.15812	-4.54507	VK055_RS03830	761011	761802	+		MBL fold metallo-hydrolase
0.740181	1.03909	2.62221	0.0191923	0.0873353	-3.43305	VK055_RS03835	761907	762335	-		cell division protein DivIVA
0.0669551	-0.0257163	0.135839	0.893749	0.943646	-6.08888	VK055_RS03840	762478	763590	-		peptidase M20
-0.0665527	-0.353213	-0.142618	0.888485	0.941543	-5.96738	VK055_RS03845	763590	764345	-		hypothetical protein
-0.256529	0.819089	-0.917182	0.373515	0.570745	-5.90072	VK055_RS03850	764360	765439	-		aryldialkylphosphatase
NA	NA	NA	NA	NA	NA	VK055_RS03855	765443	766453	-		sugar ABC transporter permease
-0.328082	0.411425	-1.02582	0.321188	0.522028	-5.72066	VK055_RS03860	766463	767245	-		ABC transporter ATP-binding protein
0.172938	3.26229	1.25196	0.229698	0.425054	-6.12412	VK055_RS03865	767590	768612	-		cytochrome-c peroxidase
NA	NA	NA	NA	NA	NA	VK055_RS03870	768776	768909	-		hypothetical protein
-0.773203	3.03774	-2.76157	0.0145556	0.0735068	-3.61699	VK055_RS03875	768958	769911	+		sugar ABC transporter substrate-binding protein
-0.910249	1.53572	-2.87695	0.0114925	0.0631084	-3.06491	VK055_RS03885	770613	771131	+		hypothetical protein
-0.46781	3.99856	-2.52494	0.0232876	0.0987476	-4.21113	VK055_RS03895	772958	774136	-		cystathionine beta-lyase
-0.231183	2.0728	-1.10417	0.286865	0.486826	-5.95243	VK055_RS03900	774250	775369	-		GntR family transcriptional regulator
-1.09051	0.136735	-2.3256	0.0344258	0.126962	-3.81179	VK055_RS03905	775560	776840	-		transporter
0.126141	2.18954	0.522921	0.608644	0.767515	-6.54355	VK055_RS03910	777206	778144	-		LysR family transcriptional regulator
0.128059	3.03106	0.711659	0.487564	0.673642	-6.64731	VK055_RS03915	778462	779466	-		ubiquinol oxidase subunit II, cyanide insensitive
-0.272192	1.65976	-1.05275	0.30907	0.511093	-5.98958	VK055_RS03920	779459	780877	-		cytochrome ubiquinol oxidase subunit I
0.534609	1.20065	2.29124	0.0367939	0.132391	-4.13144	VK055_RS03925	781002	781523	-		carboxymuconolactone decarboxylase
0.439623	-0.279654	1.191	0.252105	0.449494	-5.47637	VK055_RS03930	781559	781882	-		thiol reductase thioredoxin
0.390454	2.0927	1.99563	0.0644064	0.18859	-4.83655	VK055_RS03935	781910	782935	-		alcohol dehydrogenase
0.466501	1.85755	2.74549	0.0149896	0.0749955	-3.46857	VK055_RS03940	782932	784005	-		hypothetical protein
-0.255268	1.67099	-1.00958	0.328658	0.528896	-6.08031	VK055_RS03945	784002	784676	-		anti-ECFsigma factor, ChrR
0.110834	2.52609	0.6318	0.537	0.716	-6.5605	VK055_RS03950	784730	785071	-		alkylhydroperoxidase
0.0278224	1.47749	0.111703	0.912535	0.953647	-6.52066	VK055_RS03955	785099	785380	-		hypothetical protein
-0.179321	4.09602	-1.19564	0.250342	0.448339	-6.36573	VK055_RS03960	785618	786580	+		LysR family transcriptional regulator
0.358902	-0.682521	0.479961	0.638158	0.785936	-5.73018	VK055_RS03965	786992	788548	+		AMP-dependent synthetase
0.033479	-0.322857	0.0568513	0.955412	0.974792	-5.96121	VK055_RS03970	788545	790137	+		acyl CoA:acetate/3-ketoacid CoA transferase
NA	NA	NA	NA	NA	NA	VK055_RS03975	790149	790883	+		3-oxoacyl-ACP synthase
0.436331	0.568185	0.763634	0.457162	0.645936	-5.93696	VK055_RS03980	790895	792085	+		3-ketoacyl-CoA thiolase
0.65397	-0.39006	1.0063	0.330247	0.528916	-5.54077	VK055_RS03985	792221	793558	+		MFS transporter
NA	NA	NA	NA	NA	NA	VK055_RS03990	793572	794450	+		calcium-binding protein
0.257899	0.950072	0.819166	0.425477	0.618467	-5.99598	VK055_RS03995	794560	795897	+		MFS transporter
0.208202	1.49969	0.80983	0.43066	0.621918	-6.12632	VK055_RS04000	795911	797086	+		glycerate kinase
0.0377355	2.50959	0.15878	0.875954	0.934308	-6.72798	VK055_RS04005	797083	798240	+		sugar diacid utilization regulator
0.978504	5.72419	8.702	2.94118e-07	2.57517e-05	6.89352	VK055_RS04010	798323	799198	-		6-phosphogluconate dehydrogenase
0.399204	5.67558	2.83443	0.0125263	0.0666581	-3.94346	VK055_RS04015	799310	800194	-		LysR family transcriptional regulator
-0.333897	0.177476	-0.85714	0.404813	0.599799	-5.79828	VK055_RS04020	800306	801049	+		membrane protein
-0.0604298	6.27023	-0.46915	0.645688	0.790252	-7.29838	VK055_RS04025	801055	801753	-		GntR family transcriptional regulator
-0.288409	3.38212	-1.45219	0.166981	0.350891	-5.85402	VK055_RS04030	802021	803553	+		PTS glucose transporter subunit IIBC
-0.153187	3.96701	-0.707202	0.490251	0.675487	-6.72854	VK055_RS04035	803565	804893	+		6-phospho-alpha-glucosidase
NA	NA	NA	NA	NA	NA	VK055_RS04040	805268	805381	-		hypothetical protein
-0.0583992	1.47086	-0.215744	0.832085	0.908777	-6.43723	VK055_RS04045	805638	807083	+		MFS transporter
0.0626443	1.0444	0.141673	0.889218	0.941543	-6.31316	VK055_RS04050	807073	807516	+		PTS sugar transporter subunit IIA
NA	NA	NA	NA	NA	NA	VK055_RS04055	807746	807904	+		hypothetical protein
-0.931191	3.10075	-3.69894	0.00213382	0.0211346	-1.72096	VK055_RS04060	807933	808172	+		hypothetical protein
-1.20442	0.995014	-3.08809	0.00747528	0.0476796	-2.52122	VK055_RS04065	808197	808337	+		hypothetical protein
-0.280073	2.46035	-1.22895	0.237967	0.433918	-5.95908	VK055_RS04070	808525	809460	+		hydrolase
-0.101466	5.1682	-1.06788	0.30241	0.504693	-6.704	VK055_RS04075	809494	811149	-		GGDEF domain-containing protein
0.833038	0.0838929	2.30804	0.0356178	0.129994	-3.94929	VK055_RS04080	811446	811694	+		hypothetical protein
1.722	3.01824	10.3687	3.00688e-08	3.4992e-06	9.37743	VK055_RS04085	811984	812202	+		hypothetical protein
1.47016	4.46519	10.3746	2.98442e-08	3.4992e-06	9.32508	VK055_RS04090	812183	812965	+		type I methionyl aminopeptidase
0.417075	0.62788	1.24358	0.232684	0.428232	-5.54975	VK055_RS04095	813238	813480	-		hypothetical protein
NA	NA	NA	NA	NA	NA	VK055_RS04100	813926	814489	+		fimbrial protein
NA	NA	NA	NA	NA	NA	VK055_RS04105	814567	815262	+		fimbrial protein
0.11512	0.467679	0.303916	0.765354	0.8653	-6.22868	VK055_RS04110	815278	817779	+		fimbrial protein
NA	NA	NA	NA	NA	NA	VK055_RS04115	817767	818771	+		fimbrial protein
0.0338392	6.39584	0.375118	0.712808	0.830087	-7.3414	VK055_RS04120	818913	820205	+		hypothetical protein
0.214893	4.57126	1.54365	0.143441	0.320506	-6.02463	VK055_RS04125	820222	821544	-		serine/threonine protein kinase
-0.0579069	2.66055	-0.25758	0.80022	0.889176	-6.7446	VK055_RS04130	821544	821810	-		transcriptional regulator
0.0733799	1.80867	0.302208	0.766631	0.866309	-6.56024	VK055_RS04135	822075	822401	-		hydroxyisourate hydrolase
-0.311597	2.3774	-1.69472	0.110719	0.270952	-5.37032	VK055_RS04140	822398	822898	-		OHCU decarboxylase
-0.221839	2.54852	-1.05769	0.306882	0.509101	-6.20514	VK055_RS04145	822876	824255	-		xanthine permease
0.100412	0.557906	0.318599	0.75441	0.860757	-6.22066	VK055_RS04150	824601	825755	+		FAD-dependent urate hydroxylase
0.613888	2.57288	2.42287	0.0284759	0.112759	-4.20593	VK055_RS04155	825736	826659	-		LysR family transcriptional regulator
NA	NA	NA	NA	NA	NA	VK055_RS04160	826785	827822	+		(2Fe-2S)-binding protein
0.276316	-0.122046	0.336909	0.741711	0.851374	-6.07749	VK055_RS04165	827834	828808	+		vanillate monooxygenase
0.31572	3.23418	1.98086	0.0661898	0.191873	-5.09226	VK055_RS04170	828785	830023	-		MFS transporter
0.214481	2.78615	1.04844	0.310986	0.512315	-6.26074	VK055_RS04175	830129	831073	+		AraC family transcriptional regulator
-0.409005	3.50005	-2.84402	0.0122853	0.0659306	-3.55578	VK055_RS04180	831083	831838	-		glyoxalase-like domain protein
-0.373405	3.85846	-2.29567	0.0364806	0.131564	-4.68582	VK055_RS04185	832015	832326	-		cupin
-0.55601	3.50446	-4.098	0.00094452	0.0122683	-1.05475	VK055_RS04190	832348	832611	-		hypothetical protein
NA	NA	NA	NA	NA	NA	VK055_RS04195	832893	833921	+		2-oxobutyrate oxidase
-0.404085	-1.94551	-0.48191	0.636805	0.784679	-5.66573	VK055_RS04200	833945	834751	+		NLPA lipoprotein
NA	NA	NA	NA	NA	NA	VK055_RS04210	835524	836195	+		metal ABC transporter permease
-0.277873	3.61273	-1.0156	0.325999	0.527326	-6.37265	VK055_RS04215	836206	837264	-		nitronate monooxygenase
0.153314	3.09344	0.771928	0.452112	0.641725	-6.52429	VK055_RS04220	837354	838199	+		LysR family transcriptional regulator
-0.189951	1.63083	-0.740845	0.470192	0.656451	-6.26047	VK055_RS04225	838196	839353	-		MFS transporter
0.293846	2.32815	1.24697	0.231472	0.427333	-5.89905	VK055_RS04230	839561	839983	+		prolyl endopeptidase
-0.0445202	3.41584	-0.19807	0.845642	0.916723	-6.85559	VK055_RS04235	840139	841326	+		MFS transporter
-0.385073	5.48501	-2.96634	0.00958344	0.0563977	-3.65267	VK055_RS04240	841555	841845	+		hypothetical protein
0.217623	1.85744	0.838703	0.414762	0.609297	-6.16753	VK055_RS04245	842054	842815	+		trans-aconitate 2-methyltransferase
0.315403	0.392351	1.04379	0.313062	0.514659	-5.6884	VK055_RS04250	842976	843296	+		hypothetical protein
NA	NA	NA	NA	NA	NA	VK055_RS04255	843287	843667	+		decarboxylase
NA	NA	NA	NA	NA	NA	VK055_RS04260	843716	844198	-		Hcp1 family type VI secretion system effector
NA	NA	NA	NA	NA	NA	VK055_RS04265	844217	844411	-		hypothetical protein
-0.108557	0.0326809	-0.268023	0.792322	0.883724	-6.23309	VK055_RS04270	844416	845132	-		hypothetical protein
NA	NA	NA	NA	NA	NA	VK055_RS04275	845311	845490	+		hypothetical protein
0.536817	5.47349	4.14465	0.00085921	0.0115762	-1.28076	VK055_RS04280	845701	846147	-		GNAT family acetyltransferase
0.188445	5.37479	1.29362	0.215306	0.410967	-6.44344	VK055_RS04285	846401	847852	-		altronate oxidoreductase
-0.0800351	2.19812	-0.359872	0.723944	0.837224	-6.62374	VK055_RS04290	847966	848496	-		N-acetyltransferase GCN5
0.024692	5.90134	0.265096	0.794533	0.884519	-7.34694	VK055_RS04295	848574	849998	-		GGDEF domain-containing protein
-0.0712154	3.64018	-0.485326	0.634436	0.782984	-6.88097	VK055_RS04300	850113	850482	-		DUF4186 domain-containing protein
-0.250366	5.50028	-2.47078	0.0259166	0.105733	-4.61155	VK055_RS04305	850482	851408	-		glutaminase
0.00375476	4.39905	0.0300832	0.976396	0.9862	-7.14821	VK055_RS04310	851489	852874	-		succinate-semialdehyde dehydrogenase
0.220987	2.04277	0.758893	0.459641	0.648372	-6.25318	VK055_RS04315	852979	853857	+		LysR family transcriptional regulator
-0.325281	0.40482	-0.681031	0.506198	0.688297	-6.00688	VK055_RS04320	853811	854293	-		GCN5 family N-acetyltransferase
-0.152387	4.01028	-1.21378	0.243541	0.44033	-6.30713	VK055_RS04325	854438	855382	+		L-lactate dehydrogenase
-0.185027	5.57855	-1.87559	0.080252	0.218064	-5.66688	VK055_RS04330	855397	856158	-		DeoR family transcriptional regulator
-0.0847923	2.49848	-0.468552	0.646106	0.790252	-6.54899	VK055_RS04335	856160	857146	-		4-hydroxythreonine-4-phosphate dehydrogenase
-0.514482	2.10961	-1.82971	0.0871766	0.230134	-4.93909	VK055_RS04340	857139	858374	-		membrane protein
-0.587343	1.45941	-1.87378	0.0805156	0.218279	-4.70994	VK055_RS04345	858549	859697	+		alcohol dehydrogenase
-0.095143	1.16663	-0.291077	0.774966	0.872391	-6.2925	VK055_RS04350	859712	860596	+		dihydrodipicolinate synthase family protein
-0.671127	0.948776	-1.23988	0.234011	0.429839	-5.42758	VK055_RS04355	860682	861632	+		hydroxyacid dehydrogenase
-0.253643	1.30706	-0.637981	0.533076	0.71298	-6.17868	VK055_RS04360	861696	863015	+		MFS transporter
0.548292	6.05026	5.15399	0.00011655	0.00278304	0.699488	VK055_RS04365	863061	863855	-		phenazine biosynthesis protein PhzF family
-0.461958	5.23338	-0.841542	0.419797	0.61487	-6.93336	VK055_RS04370	864057	865256	+		sugar efflux transporter
0.212063	4.66242	1.8126	0.0898923	0.234553	-5.66785	VK055_RS04375	865325	865993	-		stress protection protein MarC
0.219982	0.89155	0.522768	0.608753	0.767515	-6.30435	VK055_RS04380	866037	866144	-		hypothetical protein
0.232723	3.3688	0.911784	0.376396	0.573509	-6.54262	VK055_RS04385	866255	866689	+		transcriptional regulator
0.757327	3.28041	2.12996	0.0540114	0.169117	-4.94644	VK055_RS04390	866710	867084	+		transcriptional regulator
0.553552	2.39243	2.24477	0.0402409	0.139999	-4.49842	VK055_RS04395	867125	867343	+		hypothetical protein
0.406499	4.3749	2.79015	0.0136989	0.0706305	-3.86895	VK055_RS04400	867392	868291	-		O-acetylserine/cysteine export protein
0.769069	4.36002	4.43548	0.00047809	0.0077056	-0.515009	VK055_RS04405	868487	869683	+		MFS transporter
0.464112	3.38005	2.647	0.018265	0.0845807	-3.93346	VK055_RS04410	869813	870295	+		DNA-binding protein
-0.13491	0.22172	-0.355151	0.727406	0.839288	-6.19451	VK055_RS04415	870331	871029	-		ABC transporter ATP-binding protein
0.178696	0.349429	0.515164	0.613924	0.770952	-6.13489	VK055_RS04420	871039	871836	-		ABC transporter ATP-binding protein
-0.696128	-0.004656	-1.14161	0.27146	0.470822	-5.44251	VK055_RS04425	871836	872909	-		urea ABC transporter permease subunit UrtC
-0.496518	0.803661	-1.3454	0.198422	0.390403	-5.46214	VK055_RS04430	872909	874483	-		branched-chain amino acid ABC transporter permease
-0.230851	1.42854	-1.00802	0.32938	0.528916	-6.04169	VK055_RS04435	874545	875816	-		urea ABC transporter substrate-binding protein
-0.652847	2.66474	-2.76286	0.014474	0.0732688	-3.5172	VK055_RS04440	875988	877091	-		5-methyltetrahydropteroyltriglutamate--homocysteine methyltransferase
-1.38558	0.0466367	-2.57132	0.0212399	0.0930457	-3.34164	VK055_RS04445	877240	877638	-		rhodanese
0.645494	3.29146	3.17679	0.00623428	0.0430302	-2.79459	VK055_RS04450	877706	878803	+		transcriptional regulator FtrA
0.138639	3.24626	0.965749	0.349437	0.546864	-6.45738	VK055_RS04455	878772	878987	+		DUF4177 domain-containing protein
-0.346506	3.93301	-2.12856	0.0502204	0.162437	-5.02068	VK055_RS04460	879040	879480	-		acetyltransferase
-0.0140472	4.09582	-0.0689502	0.945937	0.97015	-7.09689	VK055_RS04465	879735	880799	-		LacI family transcriptional regulator
0.0991178	2.06528	0.380937	0.708575	0.827605	-6.47189	VK055_RS04470	880996	884103	+	lacZ	beta-D-galactosidase
-0.403074	-0.434673	-0.951364	0.356453	0.554026	-5.53576	VK055_RS04475	884158	885423	+	lacY	MFS transporter
-0.531866	4.74821	-3.9875	0.0011826	0.014084	-1.39813	VK055_RS04480	885454	886542	-		hypothetical protein
-0.239572	2.75605	-1.00967	0.328615	0.528896	-6.18304	VK055_RS04485	886629	886889	-		hypothetical protein
0.485336	4.12568	3.43136	0.00369683	0.0301948	-2.49525	VK055_RS04490	887187	888047	+		class A beta-lactamase
-0.0011311	5.23588	-0.0088849	0.993028	0.997034	-7.31231	VK055_RS04495	888068	888829	-		DeoR family transcriptional regulator
0.253275	1.47124	0.687038	0.502512	0.68548	-6.08685	VK055_RS04500	889090	889992	+		oxidoreductase
0.209048	1.68332	0.789391	0.442146	0.632367	-6.1118	VK055_RS04505	890004	891269	+		membrane protein
-0.252401	-0.538617	-0.455792	0.655048	0.795023	-5.82752	VK055_RS04510	891262	891882	+		class II aldolase
0.188585	-0.455028	0.318564	0.754436	0.860757	-5.84867	VK055_RS04515	891887	892669	+		hypothetical protein
-0.0316381	1.91726	-0.110893	0.913167	0.953647	-6.52951	VK055_RS04520	892727	894091	+		GntP family transporter
-0.284672	4.41687	-2.0549	0.0576813	0.176288	-5.18669	VK055_RS04525	894118	895044	-		AraC family transcriptional regulator
NA	NA	NA	NA	NA	NA	VK055_RS04530	895355	895966	+		helix-turn-helix transcriptional regulator
0.143404	2.83802	0.74628	0.467	0.654215	-6.53728	VK055_RS04535	896517	897734	+		diguanylate phosphodiesterase
-0.0109202	3.62453	-0.0519294	0.959268	0.977071	-7.05715	VK055_RS04540	897755	898267	-		competence protein ComA
-0.554727	5.76343	-1.73319	0.111089	0.271297	-5.95891	VK055_RS04545	898433	898906	-		heat-shock protein
NA	NA	NA	NA	NA	NA	VK055_RS04550	899352	899486	-		hypothetical protein
NA	NA	NA	NA	NA	NA	VK055_RS04555	899727	899849	+		hypothetical protein
-0.631856	-0.252659	-0.976765	0.34413	0.541807	-5.47283	VK055_RS04560	899917	900552	+		helix-turn-helix transcriptional regulator
NA	NA	NA	NA	NA	NA	VK055_RS04565	900549	900671	-		hypothetical protein
NA	NA	NA	NA	NA	NA	VK055_RS04570	900726	900854	-		hypothetical protein
0.285823	2.74981	1.62992	0.123869	0.290936	-5.58188	VK055_RS04575	901026	901700	+		hypothetical protein
-0.189976	3.92711	-1.4146	0.177548	0.365135	-6.07025	VK055_RS04580	901751	902203	-		AraC family transcriptional regulator
-0.0273929	2.30259	-0.136699	0.893081	0.943598	-6.72633	VK055_RS04585	902621	903007	+		hypothetical protein
0.314537	7.17488	3.14391	0.00666848	0.0446037	-3.45575	VK055_RS04590	903085	905130	-		dipeptidyl carboxypeptidase II
0.199574	6.95521	1.96522	0.0681272	0.195452	-5.6405	VK055_RS04595	905261	906010	+		NAD(P)-dependent oxidoreductase
-0.0758756	5.60922	-0.62629	0.540511	0.718759	-7.08329	VK055_RS04600	906102	906788	+		GntR family transcriptional regulator
0.432586	4.58326	2.26812	0.0384729	0.135826	-4.86037	VK055_RS04605	906839	907270	-		universal stress protein G
0.999996	5.81405	5.14995	0.00014582	0.00326749	0.554268	VK055_RS04610	907535	908998	-		D-mannonate oxidoreductase
-0.0311607	2.41057	-0.157436	0.876995	0.934934	-6.73572	VK055_RS04615	909262	910545	-		MFS transporter
0.308029	1.15994	0.809979	0.430577	0.621918	-6.04487	VK055_RS04620	910659	910985	-		hypothetical protein
0.322597	6.75931	2.73464	0.0153204	0.0760873	-4.23981	VK055_RS04625	911130	911471	+		hypothetical protein
-0.0385233	4.96895	-0.248723	0.806938	0.894328	-7.17665	VK055_RS04630	911550	912110	+		spermidine N1-acetyltransferase
0.0764909	5.16061	0.646302	0.52782	0.708354	-7.05724	VK055_RS04635	912104	912814	-		lipoprotein
0.300645	4.70601	2.21799	0.0423613	0.145344	-4.92326	VK055_RS04640	912916	913185	+		hypothetical protein
-0.442375	5.85693	-1.51998	0.155108	0.336329	-6.17825	VK055_RS04645	913336	915771	+		dimethyl sulfoxide reductase subunit A
-0.677221	2.12678	-1.72374	0.105321	0.262221	-5.12038	VK055_RS04650	915782	916399	+		dimethylsulfoxide reductase, chain B
-0.0825278	4.43316	-0.417	0.682567	0.813506	-7.01264	VK055_RS04655	916401	917258	+		dimethyl sulfoxide reductase
-0.368677	4.0713	-1.55945	0.139759	0.315108	-5.83445	VK055_RS04660	917300	917908	+		DMSO reductase maturation protein DsmD
0.836891	4.46315	5.26497	9.42289e-05	0.0023796	1.18111	VK055_RS04665	918042	919337	+		voltage-gated ClC-type chloride channel ClcB
0.367059	8.64944	2.22043	0.0431797	0.147191	-5.25987	VK055_RS04670	919290	919985	-		dethiobiotin synthase
0.467207	7.37694	1.07984	0.305675	0.507812	-6.91649	VK055_RS04675	920113	921333	-		transcriptional regulator
0.0406392	4.63791	0.322097	0.751811	0.85942	-7.14232	VK055_RS04680	921457	922359	-		LysR family transcriptional regulator
-0.0673872	3.25558	-0.327632	0.747705	0.855346	-6.83538	VK055_RS04685	922490	923740	+		MFS transporter
0.587142	6.00223	5.42982	6.8914e-05	0.00191662	1.28014	VK055_RS04690	924080	925567	+		carboxypeptidase M32
-0.313101	-0.905905	-0.490495	0.63086	0.780609	-5.69071	VK055_RS04695	925732	926151	+		acid-shock protein
-0.285257	0.363556	-0.48623	0.634134	0.782984	-6.1179	VK055_RS04700	926335	926454	-		hypothetical protein
NA	NA	NA	NA	NA	NA	VK055_RS04705	926734	926877	-		hypothetical protein
0.529123	5.39259	4.06674	0.00100644	0.0126892	-1.41395	VK055_RS04710	927090	927902	+		serine protease
0.699398	1.69909	2.67622	0.0172271	0.0817766	-3.53896	VK055_RS04715	927916	928032	+		hypothetical protein
-0.663704	5.92251	-3.35927	0.00465618	0.034999	-2.9411	VK055_RS04720	928076	928405	-		spermidine export protein MdtI
-0.743604	6.24851	-3.84172	0.00183514	0.0191113	-2.04726	VK055_RS04725	928392	928754	-		multidrug transporter
-0.313799	5.18208	-2.86845	0.0116922	0.0636256	-3.79248	VK055_RS04730	929197	930231	+	tqsA	pheromone autoinducer 2 transporter
-0.229584	0.977434	-0.649775	0.525634	0.706223	-6.0864	VK055_RS04735	930456	932111	+		malonate decarboxylase subunit alpha
NA	NA	NA	NA	NA	NA	VK055_RS04740	932111	932953	+		2-(5''-triphosphoribosyl)-3'-dephosphocoenzyme-A synthase
NA	NA	NA	NA	NA	NA	VK055_RS04745	932971	933270	+		malonate decarboxylase ACP
0.482941	0.73831	1.78795	0.0939378	0.242169	-4.82803	VK055_RS04750	933263	934096	+		biotin-independent malonate decarboxylase subunit beta
0.298285	-0.590759	0.706424	0.49072	0.67583	-5.75691	VK055_RS04755	934096	934896	+		malonate decarboxylase subunit gamma
-0.178932	1.10083	-0.522931	0.608638	0.767515	-6.23268	VK055_RS04760	935033	935992	+		transporter
0.24908	2.73948	1.23522	0.235688	0.431745	-6.03134	VK055_RS04765	935996	936613	+		malonate decarboxylase holo-ACP synthase
0.0210342	2.98906	0.104495	0.918157	0.955484	-6.85062	VK055_RS04770	936613	937515	+		malonate decarboxylase subunit epsilon
0.368581	5.56168	2.54918	0.0221949	0.095746	-4.49779	VK055_RS04775	937505	938431	-		LysR family transcriptional regulator
-0.124328	4.2356	-0.56694	0.579115	0.747236	-6.88387	VK055_RS04780	938589	940244	-		malate:quinone oxidoreductase
-0.0874452	8.2923	-0.387568	0.705187	0.825199	-7.44785	VK055_RS04785	940509	941429	-		N-acetylmuramic acid 6-phosphate etherase
0.819567	2.60196	4.31926	0.00060378	0.00905512	-0.473511	VK055_RS04790	941593	941949	-		hypothetical protein
0.267866	6.06377	2.75772	0.0146248	0.0737166	-4.14739	VK055_RS04795	942105	943721	+		two-component system sensor histidine kinase DcuS
0.0777377	4.92524	0.697264	0.496271	0.679713	-6.97012	VK055_RS04800	943718	944437	+		response regulator
-0.0731167	3.47747	-0.475308	0.641394	0.787394	-6.81045	VK055_RS04805	944418	945368	-		thiamine biosynthesis protein ApbE
-0.094272	4.38051	-0.669013	0.513622	0.695221	-6.86871	VK055_RS04810	945436	948213	-		flavocytochrome c
NA	NA	NA	NA	NA	NA	VK055_RS04815	948300	948431	-		hypothetical protein
-0.0395904	2.41636	-0.136414	0.893303	0.943598	-6.61461	VK055_RS04820	948931	950367	+		ABC transporter permease
-0.390071	2.64018	-1.12884	0.276822	0.477143	-6.03027	VK055_RS04825	950422	952074	+		fumarate hydratase
NA	NA	NA	NA	NA	NA	VK055_RS04830	952246	952584	+		hypothetical protein
-0.774245	0.283025	-1.78293	0.09478	0.243969	-4.69486	VK055_RS04835	952609	953853	+		mechanosensitive ion channel protein MscS
0.234094	2.04622	1.03653	0.316327	0.517386	-6.04657	VK055_RS04840	954378	954767	-		4-carboxymuconolactone decarboxylase
0.157379	3.31558	0.890497	0.387217	0.584704	-6.48323	VK055_RS04845	954760	955524	-		3-oxoadipate enol-lactonase
0.260728	4.01315	1.81331	0.0897781	0.234385	-5.49446	VK055_RS04850	955514	956866	-		3-carboxy-cis,cis-muconate cycloisomerase
0.184797	5.03441	1.52785	0.147296	0.326343	-6.11639	VK055_RS04855	956876	958078	-		acetyl-CoA acetyltransferase
-1.55213	0.311392	-2.58617	0.0206288	0.0914942	-3.32482	VK055_RS04860	958089	958745	-		3-oxoadipate CoA-transferase
-0.458666	0.679197	-1.13398	0.274547	0.474436	-5.63262	VK055_RS04865	958756	959442	-		3-oxoadipate CoA-transferase subunit A
-0.0083778	4.93189	-0.0809001	0.936588	0.964387	-7.22025	VK055_RS04870	959612	960418	+		IclR family transcriptional regulator
0.0589409	6.39004	0.571493	0.576104	0.745027	-7.2646	VK055_RS04875	960415	960978	-		DNA endonuclease SmrA
0.0363619	3.50456	0.165755	0.870556	0.931563	-6.89385	VK055_RS04880	961080	961988	-		transcriptional regulator
0.25714	2.46356	1.0301	0.319238	0.519937	-6.09303	VK055_RS04885	962155	963465	+		peptidase M20
0.323095	2.33953	1.30216	0.212444	0.406948	-5.71204	VK055_RS04890	963465	964910	+		amidohydrolase
0.435332	1.12504	1.01151	0.327765	0.528295	-5.76386	VK055_RS04895	965030	966556	+		p-aminobenzoyl-glutamate transporter
0.448784	1.12529	1.26881	0.223786	0.420032	-5.68262	VK055_RS04900	966589	966747	-		hypothetical protein
-0.416716	5.08538	-1.89721	0.0785937	0.214786	-5.54914	VK055_RS04905	967040	967555	+		methylated-DNA--protein-cysteine methyltransferase
0.19403	7.84431	2.11995	0.051044	0.163951	-5.43947	VK055_RS04910	967750	968502	+		fumarate/nitrate reduction transcriptional regulator
0.46694	8.87873	4.67541	0.00029653	0.00543403	-0.353313	VK055_RS04915	968641	969591	+		universal stress protein E
0.255634	4.6614	2.34261	0.0333069	0.124486	-4.75268	VK055_RS04920	969701	969889	-		hypothetical protein
-0.368734	8.6178	-2.7465	0.0149591	0.0749224	-4.27919	VK055_RS04925	970038	971426	-		NAD(P) transhydrogenase subunit beta
-0.257675	8.86359	-2.1074	0.0522664	0.166072	-5.45604	VK055_RS04930	971437	972966	-		NAD(P) transhydrogenase subunit alpha
NA	NA	NA	NA	NA	NA	VK055_RS04935	972946	973089	+		hypothetical protein
NA	NA	NA	NA	NA	NA	VK055_RS04940	973164	973280	+		hypothetical protein
0.115137	0.270538	0.279454	0.783702	0.878668	-6.21237	VK055_RS04945	973309	973491	+		hypothetical protein
0.284221	7.36954	3.43823	0.00364499	0.0300236	-2.86745	VK055_RS04950	973488	974438	+		hypothetical protein
-0.115811	3.64062	-0.572283	0.575582	0.74476	-6.8342	VK055_RS04955	974616	975998	+		arginine:ornithine antiporter
-0.0238167	4.16283	-0.17149	0.866124	0.927948	-7.04837	VK055_RS04960	976035	976757	+		dihydrofolate reductase FolM
-0.0085456	3.24332	-0.0408603	0.967945	0.98228	-6.95596	VK055_RS04965	976754	977089	-		membrane protein
0.163306	5.61734	1.51364	0.150839	0.331089	-6.20072	VK055_RS04970	977218	977937	+		DNA-binding response regulator
0.104775	3.09992	0.556755	0.585882	0.751645	-6.68602	VK055_RS04975	978180	978542	+		hypothetical protein
0.0712912	4.87241	0.6848	0.503884	0.687154	-6.98565	VK055_RS04980	978799	980100	+		two-component sensor histidine kinase
0.140614	3.28819	0.766921	0.454995	0.644121	-6.61147	VK055_RS04985	980176	981108	+		DNA replication terminus site-binding protein
1.98308	2.83599	8.63071	3.2645e-07	2.80628e-05	7.02388	VK055_RS04990	981098	982498	-		class II fumarate hydratase
0.326127	6.78046	3.14041	0.00671647	0.0447891	-3.40956	VK055_RS04995	982838	984484	-		fumarate hydratase
0.0704816	6.87618	0.605265	0.554024	0.728392	-7.25091	VK055_RS05000	984686	985864	+		mannose-6-phosphate isomerase
0.086876	6.66056	0.862091	0.402169	0.598121	-7.0469	VK055_RS05005	985951	987528	+		hypothetical protein
0.0141286	6.54854	0.0851507	0.933305	0.963043	-7.46485	VK055_RS05010	987568	988596	-		Mal regulon transcriptional regulator MalI
-0.388814	4.61428	-1.48561	0.159908	0.342102	-6.01938	VK055_RS05015	988769	990362	+		PTS sugar transporter subunit IIBC
-0.204288	1.77975	-0.756115	0.461255	0.649632	-6.19235	VK055_RS05020	990414	991586	+		aminotransferase
0.117694	4.45911	0.806187	0.432693	0.623756	-6.84521	VK055_RS05025	991600	992628	-		magnesium transporter CorA
-0.689314	8.61393	-5.47729	6.30184e-05	0.00179488	1.22888	VK055_RS05030	992940	993143	+		hypothetical protein
-0.471846	2.96186	-1.68174	0.113344	0.274676	-5.50291	VK055_RS05035	993213	993731	-		hypothetical protein
-0.246509	1.68973	-0.8197	0.425182	0.618352	-6.13657	VK055_RS05040	993929	994282	+		membrane protein
-0.708262	5.66186	-2.96758	0.0107998	0.0609809	-3.67755	VK055_RS05045	994386	995594	+		hypothetical protein
-0.781226	3.84941	-3.12543	0.00693706	0.0458719	-2.9932	VK055_RS05050	995591	995824	+		SirA-like protein
0.523949	2.20037	2.32103	0.0347321	0.1278	-4.29475	VK055_RS05055	996075	996467	+		hypothetical protein
0.616757	0.955859	1.99965	0.0639289	0.187737	-4.59434	VK055_RS05060	996502	996660	-		proteolipid membrane potential modulator
1.73592	3.39269	10.9575	1.43541e-08	2.12082e-06	10.1015	VK055_RS05065	996943	997941	+		type I glyceraldehyde-3-phosphate dehydrogenase
-0.319637	3.43279	-1.56776	0.137723	0.312253	-5.76305	VK055_RS05070	997990	999429	-		aldehyde dehydrogenase
NA	NA	NA	NA	NA	NA	VK055_RS05075	999428	999565	+		hypothetical protein
0.210643	6.02672	1.49748	0.154953	0.336217	-6.25972	VK055_RS05080	999627	1000427	-		hypothetical protein
NA	NA	NA	NA	NA	NA	VK055_RS05085	1000808	1002133	+		MFS transporter
0.84391	1.47954	1.4422	0.172711	0.358148	-5.39007	VK055_RS05090	1002339	1003769	-		alanine glycine permease
0.0587286	0.572076	0.0744035	0.941853	0.96743	-6.16696	VK055_RS05095	1003779	1004774	-		succinylglutamate desuccinylase
0.435919	1.346	0.474786	0.644268	0.78894	-6.24946	VK055_RS05100	1004785	1006125	-		succinylarginine dihydrolase
0.0947539	0.906848	0.11375	0.911344	0.953647	-6.25285	VK055_RS05105	1006147	1007613	-		N-succinylglutamate 5-semialdehyde dehydrogenase
1.69464	0.114376	2.72543	0.0157295	0.0769958	-3.08433	VK055_RS05110	1007604	1008629	-		arginine N-succinyltransferase
-0.299292	0.405885	-0.679514	0.507133	0.688803	-5.94899	VK055_RS05115	1008645	1009850	-		acetylornithine aminotransferase
NA	NA	NA	NA	NA	NA	VK055_RS05120	1010020	1010166	+		hypothetical protein
0.683405	5.31189	1.86908	0.0883982	0.231887	-5.58965	VK055_RS05125	1010379	1011653	+		glutamate dehydrogenase
0.16351	2.70282	0.825175	0.422163	0.616616	-6.46649	VK055_RS05130	1011809	1012807	-		aldo/keto reductase
-0.0129275	2.56279	-0.0606939	0.952402	0.973321	-6.73933	VK055_RS05135	1012908	1013855	+		LysR family transcriptional regulator
0.0963599	1.65927	0.362388	0.722102	0.835765	-6.50298	VK055_RS05140	1013963	1014394	+		MarR family transcriptional regulator
0.232485	3.21843	1.26285	0.225863	0.422254	-6.13439	VK055_RS05145	1014394	1016046	+		MFS transporter
0.148071	3.04962	0.841337	0.413331	0.608034	-6.49543	VK055_RS05150	1016075	1017160	+		DSBA oxidoreductase
0.517485	3.62423	2.45394	0.0267899	0.108332	-4.31808	VK055_RS05155	1017157	1018536	+		transporter
0.519837	3.88694	3.32766	0.00457463	0.0347173	-2.67893	VK055_RS05160	1018552	1019211	+		O-methyltransferase
0.409117	8.2977	4.26872	0.00066852	0.0096956	-1.18988	VK055_RS05165	1019272	1023174	-		ATP-dependent helicase
0.124055	5.90207	0.986885	0.339304	0.537071	-6.85365	VK055_RS05170	1023379	1023984	+		azoreductase
0.145156	4.56763	1.01424	0.326499	0.527756	-6.69213	VK055_RS05175	1024021	1024428	-		hypothetical protein
0.285308	4.80917	2.23731	0.0408209	0.1416	-4.95807	VK055_RS05180	1024440	1025036	-		phenylacetic acid degradation protein PaaY
0.278968	4.7218	2.24182	0.0404692	0.140483	-4.92486	VK055_RS05185	1025046	1025981	-		phenylacetic acid degradation operon negative regulatory protein PaaX
0.071513	2.26771	0.330708	0.745426	0.853959	-6.63873	VK055_RS05190	1026072	1027388	-		phenylacetate-CoA ligase
0.136148	1.42378	0.5393	0.59757	0.761745	-6.32721	VK055_RS05195	1027415	1028620	-		beta-ketoadipyl CoA thiolase
NA	NA	NA	NA	NA	NA	VK055_RS05200	1028620	1029042	-		phenylacetic acid degradation protein
-0.398196	0.925793	-1.25919	0.227148	0.422983	-5.47888	VK055_RS05205	1029032	1030453	-		3-hydroxyacyl-CoA dehydrogenase PaaC
0.444397	-0.148393	1.10799	0.285266	0.485332	-5.45284	VK055_RS05210	1030457	1031245	-		2-(1,2-epoxy-1,2-dihydrophenyl)acetyl-CoA isomerase
-0.73703	-0.477103	-1.17826	0.256993	0.455079	-5.31466	VK055_RS05215	1031248	1032015	-		2,3-dehydroadipyl-CoA hydratase
-0.317539	1.07747	-1.011	0.327998	0.528373	-5.82326	VK055_RS05220	1032012	1033082	-		ferredoxin
NA	NA	NA	NA	NA	NA	VK055_RS05225	1033090	1033587	-		phenylacetate-CoA oxygenase subunit PaaJ
0.356473	-0.925921	0.49531	0.627537	0.778738	-5.74948	VK055_RS05230	1033599	1034354	-		phenylacetate-CoA oxygenase subunit PaaI
NA	NA	NA	NA	NA	NA	VK055_RS05235	1034362	1034649	-		phenylacetate-CoA oxygenase subunit PaaB
0.15783	0.46835	0.449607	0.659403	0.79872	-6.08542	VK055_RS05240	1034661	1035590	-		phenylacetate-CoA oxygenase subunit PaaA
0.434763	3.24442	2.30183	0.0360482	0.130802	-4.53219	VK055_RS05245	1035877	1037922	+		bifunctional aldehyde dehydrogenase/enoyl-CoA hydratase
0.379924	1.13593	1.10829	0.285137	0.485332	-5.78258	VK055_RS05250	1038399	1040666	+	tynA	tyramine oxidase
0.100438	5.35036	0.758362	0.459949	0.648372	-6.98819	VK055_RS05255	1040669	1041619	-		alcohol dehydrogenase
0.342793	5.26237	2.39693	0.0299597	0.11653	-4.70586	VK055_RS05260	1041696	1042586	-		2-dehydropantoate 2-reductase
0.349555	2.60152	1.17007	0.260175	0.458652	-6.08087	VK055_RS05265	1042711	1044210	-		aldehyde dehydrogenase
0.386145	0.533062	1.2018	0.248018	0.446148	-5.51617	VK055_RS05270	1044446	1045348	+		transcriptional regulator FeaR
-0.114626	5.02279	-1.05054	0.310051	0.511627	-6.71147	VK055_RS05275	1045349	1045672	-		hypothetical protein
-0.30027	3.90543	-2.28984	0.0368934	0.132532	-4.70413	VK055_RS05280	1045680	1045865	-		YnbE family lipoprotein
0.0120489	7.57226	0.128369	0.899557	0.94724	-7.51278	VK055_RS05285	1045862	1048501	-		hypothetical protein
-0.443082	3.71463	-2.09482	0.0535196	0.168469	-4.99811	VK055_RS05290	1048762	1049208	+		alkaline phosphatase
0.955	6.44117	2.78787	0.0180582	0.0838697	-4.25793	VK055_RS05295	1049356	1050345	+		lactate dehydrogenase
3.33831	5.44783	24.6464	1.40641e-13	1.10825e-10	21.2544	VK055_RS05300	1050468	1050908	+		heat-inducible protein
-0.282035	6.03327	-1.44173	0.171727	0.356888	-6.36451	VK055_RS05305	1050954	1051217	-		hypothetical protein
1.15886	7.25541	10.1187	4.15664e-08	4.57037e-06	8.82069	VK055_RS05310	1051580	1055107	+		pyruvate:ferredoxin (flavodoxin) oxidoreductase
0.282504	1.72162	1.24584	0.231874	0.427632	-5.80404	VK055_RS05315	1055464	1056588	+		porin
-0.115737	1.20099	-0.332534	0.744074	0.853437	-6.27246	VK055_RS05320	1056732	1056944	+		KTSC domain-containing protein
0.0327869	5.81218	0.216166	0.831762	0.908635	-7.30444	VK055_RS05325	1057026	1057460	+		universal stress protein F
-0.428844	5.97678	-3.12076	0.00699214	0.046043	-3.37385	VK055_RS05330	1057694	1058629	+		tRNA 2-thiocytidine(32) synthetase TtcA
-0.125945	5.24853	-1.01482	0.326233	0.527507	-6.75177	VK055_RS05335	1058675	1060048	-		ATP-dependent RNA helicase
0.525379	5.3877	5.87296	3.02557e-05	0.00094734	2.14802	VK055_RS05340	1060574	1061557	-	zntB	zinc transporter ZntB
0.174958	7.7184	1.77284	0.0964948	0.24621	-5.99878	VK055_RS05345	1061837	1062580	+		DeoR family transcriptional regulator
0.114547	8.50969	0.747927	0.466304	0.653433	-7.23809	VK055_RS05350	1062543	1063661	+		oxidoreductase
-0.0328757	5.27245	-0.280287	0.783074	0.878172	-7.25428	VK055_RS05355	1063898	1064092	+		hypothetical protein
-0.374997	2.25972	-1.44072	0.170148	0.354987	-5.70668	VK055_RS05360	1064205	1064951	-		membrane protein
0.127178	1.64636	0.458313	0.653278	0.79457	-6.48572	VK055_RS05365	1065202	1066581	-		aromatic amino acid transporter
-0.0261428	1.93249	-0.072241	0.943362	0.968139	-6.50119	VK055_RS05370	1066916	1067395	+		AsnC family transcriptional regulator
0.497633	-0.339765	0.969422	0.347661	0.545369	-5.57574	VK055_RS05375	1067647	1068261	+		membrane protein
0.421183	1.35599	1.49909	0.154538	0.335933	-5.34218	VK055_RS05380	1068300	1069499	+		aromatic amino acid aminotransferase
-0.694195	1.06436	-1.8212	0.0885184	0.231993	-4.80897	VK055_RS05385	1069528	1070196	-		methionine ABC transporter permease
-0.908837	2.07254	-2.02307	0.0634236	0.186833	-4.72887	VK055_RS05390	1070189	1071202	-		methionine ABC transporter ATP-binding protein
-0.777169	0.174458	-1.98498	0.0656877	0.190769	-4.36677	VK055_RS05395	1071211	1072017	-		methionine-binding protein
NA	NA	NA	NA	NA	NA	VK055_RS05400	1072238	1073413	+		aspartate aminotransferase
-0.278168	3.72208	-1.41787	0.176607	0.363992	-5.99695	VK055_RS05405	1073458	1074492	-		NADPH:quinone reductase
0.228398	3.24626	1.32815	0.203924	0.395793	-5.99244	VK055_RS05410	1074581	1075129	+		TetR family transcriptional regulator
0.129113	2.21991	0.51776	0.612155	0.769138	-6.52219	VK055_RS05415	1075184	1076095	-		NmrA family protein
-0.545306	2.54216	-2.85353	0.0120511	0.065043	-3.31411	VK055_RS05420	1076088	1076954	-		MBL fold hydrolase
0.201737	4.04104	1.3963	0.182885	0.372385	-6.1194	VK055_RS05425	1077045	1077968	+		LysR family transcriptional regulator
0.302807	4.49044	2.01412	0.0622361	0.184953	-5.26997	VK055_RS05430	1077988	1078893	-		transcriptional regulator
-0.408593	0.298531	-0.823799	0.422921	0.617341	-5.81069	VK055_RS05435	1079037	1079966	+		2'-hydroxyisoflavone reductase
NA	NA	NA	NA	NA	NA	VK055_RS05440	1079992	1080198	+		hypothetical protein
0.496405	3.97868	3.5174	0.00309778	0.0267122	-2.31658	VK055_RS05445	1080249	1081127	-		AraC family transcriptional regulator
1.18595	-0.74671	1.55633	0.140883	0.316641	-4.84198	VK055_RS05450	1081286	1082041	+		3-oxoacyl-ACP reductase
0.223885	4.47783	1.73871	0.102499	0.256274	-5.7047	VK055_RS05455	1082046	1082639	-		TetR family transcriptional regulator
-0.0444763	4.97148	-0.307011	0.763043	0.864182	-7.17788	VK055_RS05460	1082713	1083426	+		oxidoreductase
-0.703863	-0.197223	-1.80718	0.0907693	0.23593	-4.64127	VK055_RS05465	1083493	1083987	-		hypothetical protein
NA	NA	NA	NA	NA	NA	VK055_RS05470	1084114	1084656	-		type VI secretion system-associated lipoprotein
-0.829713	-0.292762	-1.52662	0.1476	0.326408	-4.84314	VK055_RS05475	1084634	1085719	-		hypothetical protein
-0.448554	1.13967	-1.34383	0.198918	0.390807	-5.47588	VK055_RS05480	1085683	1087437	-		type VI secretion protein ImpG
-0.343819	2.55439	-1.60626	0.128995	0.299111	-5.51069	VK055_RS05485	1087517	1089109	-		type VI secretion-associated protein
-0.662197	3.46917	-3.22733	0.00562071	0.0400617	-2.77426	VK055_RS05490	1089106	1092555	-		type VI secretion protein VasK
-0.929385	2.8048	-3.22684	0.00562626	0.0400617	-2.65958	VK055_RS05495	1092545	1093678	-		hypothetical protein
-1.13868	0.0499866	-1.85908	0.0831229	0.223019	-4.57493	VK055_RS05500	1093675	1093932	-		hypothetical protein
-0.552037	2.22953	-2.17335	0.0461297	0.154244	-4.55852	VK055_RS05505	1093975	1096374	-		hypothetical protein
-0.77709	-0.699583	-1.47447	0.160971	0.343447	-5.09277	VK055_RS05510	1096362	1096891	-		hypothetical protein
-1.173	1.38236	-4.07415	0.00099141	0.0126116	-0.703589	VK055_RS05515	1096916	1097692	-		hypothetical protein
-0.234023	2.47683	-1.24246	0.233082	0.428798	-6.00317	VK055_RS05520	1097696	1100074	-		type IV secretion protein Rhs
-0.307596	2.03643	-1.2667	0.224521	0.420743	-5.82741	VK055_RS05525	1100067	1102721	-		ClpV1 family T6SS ATPase
-0.778057	1.18165	-1.94964	0.0701087	0.199203	-4.57831	VK055_RS05530	1102986	1103477	-		type VI secretion system effector
-0.257404	1.18297	-0.810038	0.430544	0.621918	-6.07652	VK055_RS05535	1103482	1105188	-		membrane protein
0.155733	0.0818616	0.365397	0.719901	0.834238	-6.12325	VK055_RS05540	1105185	1105874	-		membrane protein
-0.497316	2.19883	-1.56739	0.137811	0.312253	-5.50382	VK055_RS05545	1105871	1107211	-		type VI secretion system-associated protein
-0.287895	3.70925	-1.71923	0.106071	0.263394	-5.60803	VK055_RS05550	1107224	1108768	-		EvpB family type VI secretion protein
NA	NA	NA	NA	NA	NA	VK055_RS05555	1108811	1109302	-		type VI secretion system-associated protein
NA	NA	NA	NA	NA	NA	VK055_RS05560	1109461	1109583	-		hypothetical protein
-0.297873	1.38695	-0.733276	0.474661	0.660466	-6.05853	VK055_RS05565	1109943	1110509	+		glutamine amidotransferase
-0.0415668	5.86757	-0.247009	0.808254	0.894658	-7.34076	VK055_RS05570	1110708	1112240	-		phosphohydrolase
-0.285048	1.55923	-1.10286	0.287415	0.487584	-5.90167	VK055_RS05575	1112457	1113218	-		3-oxoacyl-ACP reductase
-0.134753	2.29568	-0.681749	0.505757	0.688297	-6.42775	VK055_RS05580	1113327	1114241	+		transcriptional regulator
-1.24071	0.408862	-3.10929	0.00715815	0.0465009	-2.36399	VK055_RS26335	1114784	1115050	-		ATP-binding protein
0.101705	0.94115	0.362746	0.72184	0.835666	-6.31696	VK055_RS05590	1115247	1115585	-		anti-anti-sigma factor
-0.0560114	3.20113	-0.314398	0.757536	0.862005	-6.89151	VK055_RS05595	1115575	1116789	-		transcriptional regulator
-0.0082291	2.7702	-0.0518903	0.959299	0.977071	-6.85676	VK055_RS05600	1116798	1117697	-		hypothetical protein
-0.449037	0.934366	-1.09084	0.292503	0.492506	-5.76117	VK055_RS05605	1117708	1118921	-		OpgC protein
-0.255382	1.4643	-0.870559	0.397672	0.594434	-6.13283	VK055_RS05610	1119198	1121015	+		cellulose synthase
NA	NA	NA	NA	NA	NA	VK055_RS05615	1121012	1122343	+		hypothetical protein
-0.348257	-0.243916	-0.752426	0.463405	0.651108	-5.7832	VK055_RS05620	1122340	1123887	+		hypothetical protein
0.164933	2.28956	0.899541	0.382536	0.580171	-6.28813	VK055_RS05625	1123872	1125266	+		hypothetical protein
NA	NA	NA	NA	NA	NA	VK055_RS05630	1125263	1125697	+		globin
-0.144997	1.81764	-0.671447	0.512114	0.693973	-6.28451	VK055_RS05635	1125700	1128393	+		hybrid sensor histidine kinase/response regulator
0.196785	1.59679	0.885071	0.390044	0.587863	-6.11684	VK055_RS05640	1128383	1130581	+		glycoside hydrolase
0.205824	3.31906	1.41956	0.176122	0.363152	-5.95251	VK055_RS05645	1130606	1131475	-		aldo/keto reductase
-0.177267	2.31699	-1.0208	0.323482	0.524493	-6.16523	VK055_RS05650	1131554	1132756	-		MFS transporter
0.0660441	1.43325	0.276643	0.785818	0.880206	-6.43397	VK055_RS05655	1132829	1133965	-		membrane protein
0.348307	4.0552	2.6448	0.0183455	0.0846001	-4.08801	VK055_RS05660	1134138	1135022	+		LysR family transcriptional regulator
NA	NA	NA	NA	NA	NA	VK055_RS05670	1135748	1135975	-		hypothetical protein
-1.14077	-0.252574	-2.66745	0.0175326	0.0824815	-3.17956	VK055_RS05675	1135975	1136223	-		hypothetical protein
-0.379882	-0.0451101	-0.611985	0.550508	0.726228	-6.06728	VK055_RS05680	1136607	1137656	-		hypothetical protein
-1.21789	-0.352737	-3.46731	0.0034336	0.0287838	-1.7149	VK055_RS05685	1137658	1138263	-		VgrG protein
NA	NA	NA	NA	NA	NA	VK055_RS05690	1138376	1138867	-		type VI secretion protein
0.0673437	-1.06241	0.114085	0.910679	0.953647	-5.90784	VK055_RS05695	1139501	1139979	+		hypothetical protein
NA	NA	NA	NA	NA	NA	VK055_RS05700	1140895	1141125	+		hypothetical protein
0.189169	7.85087	2.40678	0.029388	0.115308	-4.92209	VK055_RS05705	1141149	1142765	-		peptide ABC transporter substrate-binding protein
NA	NA	NA	NA	NA	NA	VK055_RS05710	1142762	1142878	-		hypothetical protein
0.232875	4.21228	1.7759	0.0959728	0.245667	-5.57141	VK055_RS05715	1142951	1143658	+		murein peptide amidase A
-0.063838	5.27783	-0.566837	0.579184	0.747236	-7.12126	VK055_RS05720	1143655	1144620	-		dipeptide epimerase
0.835107	6.15822	5.23384	0.0001	0.00244981	0.88965	VK055_RS05725	1144723	1145229	+		2-Cys peroxiredoxin
0.273033	4.95834	2.06143	0.0569806	0.174964	-5.26469	VK055_RS05730	1145300	1146352	-		AbrB family transcriptional regulator
-0.0032517	6.85871	-0.0296245	0.976756	0.986271	-7.46702	VK055_RS05735	1146454	1147995	-		TyrR family transcriptional regulator
-0.82065	3.80032	-2.45326	0.0296648	0.116014	-4.40448	VK055_RS05740	1148168	1149481	-		6-phospho-beta-glucosidase
0.551706	5.46779	3.66976	0.00226548	0.0219491	-2.23337	VK055_RS05745	1149640	1150494	+		LysR family transcriptional regulator
-0.228091	6.38688	-0.878447	0.397475	0.594434	-7.03931	VK055_RS05750	1150584	1151645	-		hypothetical protein
-0.397444	6.7722	-1.15891	0.271995	0.471404	-6.78914	VK055_RS05755	1151642	1153039	-		hypothetical protein
-0.643541	2.54837	-1.51707	0.153843	0.334576	-5.65008	VK055_RS05760	1153142	1153360	-		phage shock protein D
-0.646201	4.72858	-1.41599	0.186012	0.37568	-6.234	VK055_RS05765	1153389	1153748	-		DNA-binding transcriptional activator PspC
-0.471915	4.04624	-1.1703	0.266247	0.464959	-6.40979	VK055_RS05770	1153748	1153972	-		phage shock protein B
-0.59995	6.33246	-1.49856	0.164254	0.347003	-6.33133	VK055_RS05775	1154028	1154696	-		phage shock protein PspA
0.0234322	5.6804	0.228494	0.822339	0.903492	-7.32911	VK055_RS05780	1154864	1155838	+		phage shock protein operon transcriptional activator
0.19181	2.40101	0.834006	0.417323	0.612194	-6.40456	VK055_RS05785	1155829	1157220	-		MFS transporter
-0.0693634	1.45825	-0.265346	0.794344	0.884519	-6.45351	VK055_RS05790	1157246	1158415	-		amidohydrolase
0.226187	5.255	2.03383	0.0599942	0.181056	-5.33219	VK055_RS05795	1158587	1160908	+		AraC family transcriptional regulator
0.342644	4.32879	2.7783	0.0140304	0.0717286	-3.83635	VK055_RS05800	1160875	1161717	-		transcriptional regulator
0.15001	2.68104	0.578824	0.571272	0.742229	-6.6155	VK055_RS05805	1161828	1162733	+		NAD-dependent dehydratase
0.0406417	5.71231	0.376696	0.711659	0.829771	-7.24717	VK055_RS05810	1163067	1164710	+		peptide ABC transporter substrate-binding protein SapA
0.102774	4.47434	0.804296	0.433751	0.624474	-6.77951	VK055_RS05815	1164707	1165672	+		antimicrobial peptide ABC transporter permease SapB
0.237299	3.9644	1.33377	0.202118	0.394568	-6.09895	VK055_RS05820	1165659	1166549	+		antimicrobial peptide ABC transporter permease SapC
0.0699009	5.35196	0.515806	0.613486	0.770606	-7.13848	VK055_RS05825	1166549	1167541	+		peptide ABC transporter ATP-binding protein
0.0915456	5.82753	0.89257	0.386141	0.583915	-6.96218	VK055_RS05830	1167543	1168352	+		peptide ABC transporter ATP-binding protein
0.104926	2.47631	0.413725	0.684912	0.814305	-6.66723	VK055_RS05835	1168397	1169776	-		sulfonate ABC transporter substrate-binding protein
0.235172	2.74989	0.928277	0.367917	0.565879	-6.38534	VK055_RS05840	1170024	1170566	+		hypothetical protein
-0.0778193	8.61013	-0.968112	0.348294	0.545818	-7.04431	VK055_RS05845	1170765	1171553	+		enoyl-[acyl-carrier-protein] reductase
NA	NA	NA	NA	NA	NA	VK055_RS05850	1171632	1171745	-		hypothetical protein
-0.502107	0.65642	-1.36595	0.192027	0.382919	-5.38677	VK055_RS05855	1171744	1172901	+		hypothetical protein
-0.109626	6.83038	-0.679953	0.506988	0.688803	-7.19959	VK055_RS05860	1172983	1174917	+		exoribonuclease 2
0.153134	3.27981	0.755111	0.46184	0.650244	-6.59603	VK055_RS05865	1175076	1175255	+		hypothetical protein
0.177361	6.0383	1.60472	0.129335	0.29946	-6.12541	VK055_RS05870	1175327	1176076	+		DeoR family transcriptional regulator
NA	NA	NA	NA	NA	NA	VK055_RS05875	1176148	1176267	-		hypothetical protein
0.726296	6.66328	5.00408	0.0001557	0.00337673	0.342013	VK055_RS05880	1176352	1176570	+		lipoprotein
-0.233434	4.47039	-1.5501	0.141893	0.317949	-5.99691	VK055_RS05885	1176702	1177028	-		translation initiation factor
-0.308829	5.07102	-1.80772	0.0906802	0.235828	-5.7	VK055_RS05890	1177028	1177765	-		orotidine 5'-phosphate decarboxylase
0.204572	7.85874	2.36561	0.0318486	0.121447	-5.00148	VK055_RS05895	1177957	1179126	-		lipopolysaccharide assembly protein LapB
0.103492	6.18232	0.976983	0.344025	0.541807	-6.9397	VK055_RS05900	1179133	1179441	-		membrane protein
0.495304	5.39609	4.65682	0.00030764	0.00559712	-0.21018	VK055_RS05905	1179577	1180344	-		phosphatidylglycerophosphatase B
0.590066	7.5069	7.63732	1.48834e-06	9.63958e-05	5.10124	VK055_RS05910	1180508	1181110	+		GTP cyclohydrolase II
0.383405	7.16917	4.29145	0.00063857	0.00941821	-1.10861	VK055_RS05915	1181157	1183829	-		aconitate hydratase
NA	NA	NA	NA	NA	NA	VK055_RS05920	1184105	1184221	+		hypothetical protein
0.292514	7.64175	1.21742	0.247676	0.4461	-6.77379	VK055_RS05925	1184218	1184385	-		hypothetical protein
0.141431	5.65079	1.20839	0.245546	0.442769	-6.59117	VK055_RS05930	1184631	1185605	-		LysR family transcriptional regulator CysB
-0.0614906	9.42133	-0.630986	0.537518	0.716286	-7.29503	VK055_RS05935	1185951	1188548	-		DNA topoisomerase I
-0.285458	2.47929	-1.42694	0.174018	0.360385	-5.7755	VK055_RS05940	1188648	1188824	-		hypothetical protein
-0.268167	7.19202	-2.36066	0.0321574	0.122084	-4.98221	VK055_RS05945	1188955	1189206	+		hypothetical protein
0.962354	6.86863	11.539	7.1276e-09	1.12331e-06	10.6403	VK055_RS05950	1189254	1190300	-		protease SohB
NA	NA	NA	NA	NA	NA	VK055_RS05955	1190345	1190560	-		hypothetical protein
0.0203407	5.62522	0.207295	0.838559	0.912896	-7.28568	VK055_RS05960	1190555	1191316	+		NAD(P)-dependent oxidoreductase
0.0788488	5.11355	0.826506	0.421431	0.616353	-6.88803	VK055_RS05965	1191313	1191903	+		cob(I)alamin adenolsyltransferase/cobinamide ATP-dependent adenolsyltransferase
-0.346715	6.24361	-3.28734	0.00496941	0.0367115	-3.07853	VK055_RS05970	1191964	1192866	-		23S rRNA pseudouridylate synthase B
0.226146	3.22006	1.28438	0.218432	0.413449	-6.09346	VK055_RS05975	1193147	1194043	-		LysR family transcriptional regulator
-0.965456	-0.286047	-2.0475	0.0584841	0.178166	-4.13863	VK055_RS05980	1194155	1195063	+		metabolite transporter
0.121203	6.85193	1.56953	0.137312	0.311971	-6.26796	VK055_RS05985	1195085	1195705	-		hypothetical protein
-0.0151637	5.48597	-0.16119	0.874088	0.934308	-7.30364	VK055_RS05990	1195722	1196585	-		phosphatase
0.123784	2.15115	0.482892	0.636123	0.784378	-6.38333	VK055_RS05995	1196874	1198436	+		anthranilate synthase component I
0.237282	3.45672	1.45587	0.165978	0.349707	-5.91759	VK055_RS06000	1198436	1200031	+		bifunctional glutamine amidotransferase/anthranilate phosphoribosyltransferase
0.532521	5.5429	4.07442	0.00099085	0.0126116	-1.39884	VK055_RS06005	1200035	1201393	+		bifunctional indole-3-glycerol phosphate synthase/phosphoribosylanthranilate isomerase
0.396874	4.78521	2.25659	0.039336	0.137658	-4.82666	VK055_RS06010	1201403	1202596	+		tryptophan synthase subunit beta
0.45654	3.46272	1.80612	0.0909407	0.236187	-5.27566	VK055_RS06015	1202596	1203405	+		tryptophan synthase subunit alpha
0.551915	2.36372	2.86836	0.0116943	0.0636256	-3.28432	VK055_RS06020	1203624	1204883	-		hydroxypyruvate reductase
0.495731	1.69347	1.89172	0.0779364	0.21349	-4.84081	VK055_RS06025	1204886	1205974	-		tartrate dehydrogenase
-0.019822	-0.607064	-0.0377351	0.970395	0.982584	-5.98696	VK055_RS06030	1205989	1207299	-		MFS transporter
0.00427321	3.1532	0.0256173	0.979899	0.987628	-6.91879	VK055_RS06035	1207428	1208336	+		transcriptional regulator
0.0364017	3.03684	0.237397	0.815551	0.899236	-6.84663	VK055_RS06040	1208379	1208837	-		transcriptional regulator
0.0742681	1.98448	0.280463	0.782942	0.878172	-6.56974	VK055_RS06045	1208912	1209859	+		alcohol dehydrogenase
-0.0819292	1.64524	-0.303891	0.765373	0.8653	-6.55537	VK055_RS06050	1209895	1210167	-		hypothetical protein
-0.142914	0.806846	-0.311276	0.759862	0.862368	-6.20543	VK055_RS06055	1210286	1210993	+		short-chain dehydrogenase/reductase SDR
1.74288	1.71869	3.81732	0.00213734	0.0211346	-1.51823	VK055_RS06060	1211303	1213588	+		catecholate siderophore receptor Fiu
0.482932	1.71324	1.53855	0.144677	0.322657	-5.4618	VK055_RS06065	1213637	1214314	+		PKHD-type hydroxylase
-0.496176	7.7691	-1.75817	0.106502	0.264188	-6.01927	VK055_RS06070	1214399	1215037	-		outer membrane protein OmpW
-0.854234	3.03582	-4.28113	0.00065199	0.00951426	-0.497706	VK055_RS06075	1215307	1215720	+		hypothetical protein
-0.370536	6.03176	-3.69688	0.00214285	0.0211346	-2.22176	VK055_RS06080	1215746	1216489	+		hypothetical protein
-0.354099	4.60546	-2.11371	0.0516483	0.165008	-5.06845	VK055_RS06085	1216544	1217083	+		intracellular septation protein A
0.380654	1.50882	0.614667	0.549481	0.725279	-6.18185	VK055_RS06090	1217355	1219538	+		outer membrane receptor protein
-0.440849	5.40267	-3.19404	0.00601765	0.0420258	-3.17644	VK055_RS06095	1219638	1220036	+		acyl-CoA thioesterase
-0.481843	4.90847	-3.95053	0.00127521	0.0147054	-1.5575	VK055_RS06100	1220066	1220602	-		yfeABCD regulator yfeE
0.0317074	5.92122	0.295936	0.771324	0.86974	-7.32935	VK055_RS06105	1220790	1221458	+		2-deoxyglucose-6-phosphatase
-0.115634	4.20414	-0.859094	0.403768	0.599315	-6.71689	VK055_RS06110	1221608	1222369	+		2-deoxy-D-gluconate 3-dehydrogenase
0.057168	3.54446	0.160142	0.875389	0.934308	-7.00911	VK055_RS06115	1222461	1223051	+		membrane protein
-0.274433	5.86802	-1.09493	0.29524	0.496407	-6.80767	VK055_RS06120	1223187	1224578	+		L-cystine transporter tcyP
0.61291	5.19022	4.73658	0.00026278	0.00498964	-0.0566162	VK055_RS06125	1224638	1224877	-		cell division modulator
0.474876	2.85576	2.28583	0.0371805	0.132532	-4.42016	VK055_RS06130	1225083	1227341	+		catalase HPII
0.0284925	3.77933	0.159158	0.875661	0.934308	-6.93796	VK055_RS06135	1227399	1228157	-		carbohydrate deacetylase
-0.443957	3.72315	-2.33247	0.03397	0.126167	-4.49764	VK055_RS06140	1228170	1229516	-		6-phospho-beta-glucosidase
-0.236906	5.2463	-1.92262	0.0736678	0.205004	-5.53574	VK055_RS06145	1229627	1230466	-		transcriptional regulator ChbR
-0.485944	2.71307	-1.70508	0.108733	0.267615	-5.26595	VK055_RS06150	1230479	1230826	-		PTS N'-diacetylchitobiose transporter subunit IIA
-0.740183	3.42202	-3.14717	0.00662421	0.0445509	-2.81358	VK055_RS06155	1230880	1232238	-		PTS N,N'-diacetylchitobiose transporter subunit IIC
-0.499415	1.22993	-1.50434	0.153194	0.334063	-5.20217	VK055_RS06160	1232250	1232366	-		hypothetical protein
-0.172236	4.30784	-0.742131	0.469483	0.655944	-6.75815	VK055_RS06165	1232386	1232706	-		PTS sugar transporter subunit IIB
-0.170633	8.82726	-1.61814	0.126401	0.295268	-6.23709	VK055_RS06170	1232985	1233323	-		transcriptional regulator
0.247972	7.97768	2.29928	0.0362265	0.131148	-5.11861	VK055_RS06175	1233606	1234433	+		NAD(+) synthetase
-0.0346653	4.63196	-0.119925	0.90646	0.950987	-7.18702	VK055_RS06180	1234534	1235397	+		nucleotide excision repair endonuclease
0.722374	7.72954	6.20762	1.6539e-05	0.00064095	2.79965	VK055_RS06185	1235485	1235967	-	spy	ATP-independent periplasmic protein-refolding chaperone
-0.383316	1.04936	-1.10145	0.28801	0.488419	-5.78085	VK055_RS06190	1236173	1236322	+		hypothetical protein
0.126744	0.593121	0.398707	0.69571	0.821303	-6.20301	VK055_RS06195	1236314	1237279	-		succinylglutamate desuccinylase
-0.140074	1.73013	-0.416752	0.682744	0.813509	-6.46504	VK055_RS06200	1237289	1238614	-		succinylarginine dihydrolase
0.353567	1.81089	1.57727	0.135523	0.309459	-5.33455	VK055_RS06205	1238611	1240089	-		N-succinylglutamate 5-semialdehyde dehydrogenase
0.208277	0.939547	0.702197	0.493277	0.678109	-6.06597	VK055_RS06210	1240086	1241120	-		arginine N-succinyltransferase
-0.887188	0.465846	-1.84895	0.0842106	0.224815	-4.57722	VK055_RS06215	1241117	1242337	-		acetylornithine aminotransferase
-0.0011632	6.17028	-0.0125287	0.990168	0.99522	-7.39175	VK055_RS06220	1242776	1243582	+		exodeoxyribonuclease III
-0.488518	2.79802	-2.08073	0.0549562	0.170943	-4.69691	VK055_RS06225	1243796	1244452	+		TVP38/TMEM64 family protein
-0.613525	2.31853	-1.70433	0.108888	0.267857	-5.21045	VK055_RS06230	1244439	1245149	+		TVP38/TMEM64 family protein
-0.232487	2.19396	-0.688929	0.501354	0.684296	-6.33065	VK055_RS06235	1245146	1245706	+		hypothetical protein
0.0586531	3.66281	0.227777	0.822888	0.903533	-6.89987	VK055_RS06240	1245709	1246887	+		ABC transporter substrate-binding protein
-0.487789	4.52839	-2.21525	0.0426581	0.146162	-4.86158	VK055_RS06245	1246860	1248395	+		thiamine ABC transporter permease
-0.2573	3.67633	-1.34386	0.19891	0.390807	-6.07331	VK055_RS06250	1248395	1249027	+		sulfate ABC transporter ATP-binding protein
-0.338182	6.84	-1.48151	0.163606	0.346408	-6.36004	VK055_RS06255	1249121	1250428	+		sulfurtransferase
0.723346	5.36901	6.21047	1.64553e-05	0.00064095	2.78015	VK055_RS06260	1250480	1251103	-		membrane protein
0.178553	2.40256	0.825468	0.422002	0.616571	-6.33983	VK055_RS06265	1251190	1251600	+		CTP pyrophosphohydrolase
NA	NA	NA	NA	NA	NA	VK055_RS06270	1251702	1251827	-		hypothetical protein
0.133811	6.5595	1.24185	0.233303	0.429038	-6.66466	VK055_RS06275	1251783	1253126	+		glutamate dehydrogenase
0.107486	6.11918	0.879819	0.392793	0.590689	-6.98267	VK055_RS06280	1253170	1254150	-		NAD(P)H quinone oxidoreductase
0.0376783	8.66606	0.374267	0.713428	0.830276	-7.45261	VK055_RS06285	1254329	1256275	-		DNA topoisomerase III
0.0328823	8.16572	0.366338	0.719213	0.833772	-7.45878	VK055_RS06290	1256280	1257323	-		selenide,water dikinase SelD
-0.156549	7.0765	-0.715928	0.487317	0.673642	-7.20982	VK055_RS06295	1257549	1258295	+		acid phosphatase
0.467677	6.03698	2.50287	0.025096	0.103734	-4.6212	VK055_RS06300	1259031	1259582	-		NAD(P)H nitroreductase
-0.0562421	6.82948	-0.630408	0.537885	0.716448	-7.25462	VK055_RS06305	1259748	1261601	+		signal peptide peptidase SppA
-0.272398	4.69784	-1.9126	0.0750281	0.207633	-5.39525	VK055_RS06310	1261740	1262759	+		L-asparaginase 1
0.111238	4.06124	0.576389	0.572874	0.743242	-6.86977	VK055_RS06315	1262769	1263410	+		nicotinamidase/pyrazinamidase
-0.227891	3.63813	-0.819232	0.425776	0.618467	-6.59355	VK055_RS06320	1263581	1264834	+		chitinase
-0.105407	6.15839	-0.775487	0.450069	0.639017	-7.09542	VK055_RS06325	1264995	1265339	+		HNH endonuclease
0.406804	4.44303	2.46144	0.0263976	0.107223	-4.48703	VK055_RS06330	1265434	1265712	-		hypothetical protein
0.232476	4.25398	1.51547	0.150377	0.33023	-5.99855	VK055_RS06335	1265756	1266169	-		peptide-methionine (R)-S-oxide reductase
-0.19125	13.5151	-1.28302	0.218897	0.414143	-6.56415	VK055_RS06340	1266508	1267503	+		glyceraldehyde-3-phosphate dehydrogenase
-0.326562	6.67904	-1.1099	0.290345	0.490409	-6.77882	VK055_RS06345	1267578	1268462	+		D-hexose-6-phosphate mutarotase
0.398245	6.05109	4.00648	0.00113774	0.0137839	-1.61944	VK055_RS06350	1268519	1269373	-		hypothetical protein
0.508129	9.3061	5.11505	0.00012562	0.00294026	0.537683	VK055_RS06355	1269465	1270211	-		MltA-interacting protein MipA
0.267559	5.21916	1.97027	0.0674963	0.193979	-5.44865	VK055_RS06360	1270628	1272562	+		serine protein kinase PrkA
-0.106325	4.7954	-0.58545	0.566923	0.738609	-7.01809	VK055_RS06365	1272648	1273931	+		hypothetical protein
0.288677	4.73433	1.74832	0.100777	0.253578	-5.77167	VK055_RS06370	1273977	1274540	-		hypothetical protein
-0.0185386	0.486308	-0.0455791	0.964245	0.980209	-6.26818	VK055_RS06375	1274699	1275181	+		glutathione peroxidase
-0.187164	2.81526	-1.14941	0.26833	0.467279	-6.142	VK055_RS06380	1275303	1275614	-		hypothetical protein
NA	NA	NA	NA	NA	NA	VK055_RS06385	1275682	1275801	+		hypothetical protein
-0.0108344	3.64649	-0.0638687	0.949916	0.972964	-6.98981	VK055_RS06390	1275871	1276752	-		LysR family transcriptional regulator
NA	NA	NA	NA	NA	NA	VK055_RS06395	1276928	1278145	+		MFS transporter
0.139432	3.01049	0.701793	0.493522	0.678109	-6.60025	VK055_RS06400	1278142	1278891	-		oxidoreductase
0.412185	2.55381	2.11807	0.0512256	0.164311	-4.68837	VK055_RS06405	1279058	1279963	+		LysR family transcriptional regulator
0.0193422	4.2872	0.110623	0.913377	0.953647	-7.1058	VK055_RS06410	1279970	1281235	-		DNA polymerase V subunit UmuC
0.265264	2.67882	0.949236	0.357499	0.555243	-6.31907	VK055_RS06415	1281238	1281657	-		DNA polymerase V
-0.457608	4.12051	-2.03823	0.0598262	0.18074	-5.18355	VK055_RS06420	1281928	1282170	+		DNA-damage-inducible protein I
-0.284899	3.42158	-0.602071	0.5584	0.730727	-6.59387	VK055_RS06425	1282341	1283480	-		glycosyl transferase
0.288114	4.06467	1.97475	0.0669408	0.19327	-5.22884	VK055_RS06430	1283724	1284248	+		hypothetical protein
0.00650899	3.36166	0.0395515	0.968971	0.982584	-6.91192	VK055_RS06435	1284365	1284811	+		DUF441 family protein
0.0726091	4.93075	0.473071	0.642953	0.788146	-7.15091	VK055_RS06440	1284795	1285586	-		AraC family transcriptional regulator
0.0432476	1.83111	0.214186	0.833278	0.909584	-6.46456	VK055_RS06445	1285688	1286872	+		MFS transporter
-0.11694	4.77321	-0.691038	0.500065	0.683129	-6.9468	VK055_RS06450	1286904	1287596	-		hypothetical protein
0.350529	5.12574	3.07551	0.00767012	0.048417	-3.39436	VK055_RS06455	1287742	1288251	+		hypothetical protein
0.256633	4.7023	1.80022	0.0919043	0.237835	-5.66486	VK055_RS06460	1288238	1288594	+		MarR family transcriptional regulator
0.0615377	4.60607	0.499438	0.624695	0.777161	-7.17673	VK055_RS06465	1288584	1288823	-		hypothetical protein
0.254133	6.51388	2.58045	0.0208578	0.0920782	-4.52084	VK055_RS06470	1289124	1290137	+		diguanylate cyclase
-0.14642	3.56639	-0.90079	0.381892	0.579554	-6.56852	VK055_RS06475	1290195	1290296	+		hypothetical protein
-0.260673	3.99365	-1.57535	0.135965	0.309803	-5.89017	VK055_RS06480	1290488	1290613	+		hypothetical protein
0.139979	4.56819	0.873457	0.396141	0.593834	-6.85339	VK055_RS06485	1290673	1290936	-		hypothetical protein
0.977436	5.5341	8.55784	3.63401e-07	3.06814e-05	6.68976	VK055_RS06490	1291067	1291705	-		leucine efflux protein
-0.0934732	5.81876	-0.541723	0.595941	0.760694	-7.1532	VK055_RS06495	1291795	1292709	-		lipid A biosynthesis palmitoleoyl acyltransferase
NA	NA	NA	NA	NA	NA	VK055_RS06500	1292708	1292863	+		hypothetical protein
NA	NA	NA	NA	NA	NA	VK055_RS06505	1293171	1293290	-		hypothetical protein
-0.475105	3.41758	-2.16755	0.046641	0.154804	-4.80707	VK055_RS06510	1293371	1294414	-		L-asparaginase
0.48501	4.63254	4.12063	0.0009021	0.0120447	-1.1757	VK055_RS06515	1294717	1295925	+		phosphodiesterase
0.126961	5.09841	1.16187	0.26339	0.463077	-6.56839	VK055_RS06520	1295999	1297783	+		DeoR family transcriptional regulator
0.302698	6.53599	2.41767	0.0287674	0.113533	-4.8454	VK055_RS06525	1297790	1298680	-		LysR family transcriptional regulator
-0.20785	2.40638	-1.00645	0.33011	0.528916	-6.14782	VK055_RS06530	1298801	1300309	+		3,4-dihydroxybenzoate decarboxylase
NA	NA	NA	NA	NA	NA	VK055_RS06535	1300364	1300507	+		hypothetical protein
-0.327722	5.59475	-2.59796	0.0201433	0.0901016	-4.35755	VK055_RS06540	1300620	1301306	-		diguanylate phosphodiesterase
0.0815258	1.58274	0.341221	0.737656	0.848051	-6.49428	VK055_RS06545	1301704	1301883	-		hypothetical protein
0.193086	4.19039	1.75707	0.0992301	0.250834	-5.64125	VK055_RS06550	1301923	1302555	-		DNA-binding protein
NA	NA	NA	NA	NA	NA	VK055_RS06555	1303122	1303319	+		hypothetical protein
0.27875	4.30556	1.95391	0.0695605	0.198122	-5.35996	VK055_RS06560	1303435	1304445	-		ubiquinol oxidase subunit II, cyanide insensitive
0.147346	2.31697	0.696774	0.496569	0.679925	-6.50169	VK055_RS06565	1304442	1305848	-		cytochrome ubiquinol oxidase subunit I
-0.0204419	2.90551	-0.109218	0.914473	0.953647	-6.86899	VK055_RS06570	1305904	1306791	-		Mn-containing catalase
-0.892431	1.51626	-3.68787	0.00218285	0.0213676	-1.4747	VK055_RS06575	1306808	1307314	-		hypothetical protein
-0.0820104	0.225266	-0.195003	0.847999	0.918285	-6.20958	VK055_RS06580	1307341	1307835	-		hypothetical protein
0.391521	1.15969	0.956461	0.353956	0.551402	-6.00726	VK055_RS06585	1307926	1308111	-		hypothetical protein
NA	NA	NA	NA	NA	NA	VK055_RS06590	1308331	1308483	+		hypothetical protein
0.0475418	1.67328	0.187457	0.853807	0.920382	-6.56476	VK055_RS06595	1308733	1309926	+		glutathione-dependent formaldehyde dehydrogenase
0.388301	3.3153	2.59165	0.0203981	0.0909305	-4.01865	VK055_RS06600	1310039	1310255	+		hypothetical protein
-0.132949	-0.184294	-0.329303	0.746466	0.85455	-6.01742	VK055_RS06605	1310409	1310585	+		hypothetical protein
-0.301142	-0.249094	-0.789486	0.442093	0.632367	-5.78223	VK055_RS06610	1310705	1311028	+		antibiotic biosynthesis monooxygenase
0.175343	0.0291192	0.575968	0.573152	0.743242	-6.10488	VK055_RS06615	1311021	1311413	+		amino acid-binding protein
0.343089	4.57436	2.774	0.0141528	0.0720702	-3.9065	VK055_RS06620	1311410	1312123	+		transcriptional regulator
-0.115538	9.15753	-0.725804	0.479612	0.664791	-7.24746	VK055_RS06625	1312396	1313646	-		isocitrate dehydrogenase (NADP(+))
0.158863	4.75848	1.43622	0.171406	0.356804	-6.17636	VK055_RS06630	1313887	1314537	+		23S rRNA pseudouridine synthase E
0.0987297	3.94648	0.468138	0.646396	0.790318	-6.90684	VK055_RS06635	1314554	1315012	+		NUDIX hydrolase
0.00028048	7.19622	0.00299108	0.997653	0.998384	-7.49095	VK055_RS06640	1315069	1316175	+		tRNA 2-thiouridine(34) synthase MnmA
0.233563	5.78912	2.1801	0.0455405	0.153013	-5.16125	VK055_RS06645	1316230	1316871	+		lysogenization protein HflD
-0.0918151	6.34175	-0.561473	0.582776	0.748985	-7.23352	VK055_RS06650	1316875	1318245	+		adenylosuccinate lyase
0.335995	2.45625	1.81155	0.0900624	0.234868	-5.22513	VK055_RS06655	1318300	1318662	-		cupin
0.427139	3.09338	2.52133	0.0234542	0.0991874	-4.1346	VK055_RS06660	1318746	1319552	-		AraC family transcriptional regulator
-0.298469	6.85063	-2.48119	0.0253905	0.10457	-4.72756	VK055_RS06665	1319835	1320506	+		DNA-binding response regulator
-0.270914	7.48312	-2.89786	0.011015	0.0614864	-3.96703	VK055_RS06670	1320506	1321972	+		sensor protein PhoQ
0.0153345	6.92601	0.184178	0.856333	0.922055	-7.46024	VK055_RS06675	1322058	1323179	+		50S ribosomal protein L16 arginine hydroxylase
0.208001	10.2063	2.48844	0.0250295	0.103734	-4.72424	VK055_RS06680	1323318	1324550	-		peptidase T
-0.082253	5.79029	-0.859296	0.403661	0.599315	-6.97898	VK055_RS06685	1324809	1325945	+		putrescine/spermidine ABC transporter ATP-binding protein
-0.227156	4.32718	-1.74014	0.102242	0.255903	-5.65806	VK055_RS06690	1325929	1326786	+		spermidine/putrescine ABC transporter permease PotB
0.0425362	4.59456	0.320406	0.753067	0.860025	-7.12852	VK055_RS06695	1326783	1327568	+		spermidine/putrescine ABC transporter permease PotC
-0.0505143	7.19931	-0.530635	0.603416	0.765197	-7.35243	VK055_RS06700	1327565	1328611	+		spermidine/putrescine ABC transporter substrate-binding protein
0.0978688	4.90073	0.974966	0.344993	0.542262	-6.74242	VK055_RS06705	1328652	1330379	-		aldehyde dehydrogenase
-0.257647	4.56215	-2.13494	0.0496176	0.161565	-5.0712	VK055_RS06710	1330376	1332004	-		long-chain-fatty-acid--CoA ligase
0.0271781	0.653877	0.0771381	0.93953	0.966256	-6.20726	VK055_RS06715	1332242	1334245	-		transketolase
-0.417993	1.27754	-1.46875	0.162496	0.3452	-5.28197	VK055_RS06720	1334265	1335215	-		transaldolase
-0.50014	-0.587037	-0.740297	0.470515	0.65661	-5.58571	VK055_RS06725	1335246	1335704	-		ribose-5-phosphate isomerase
NA	NA	NA	NA	NA	NA	VK055_RS06730	1335733	1336107	-		glucitol/sorbitol-specific PTS family enzyme IIA component
0.179071	0.653502	0.438526	0.667236	0.804563	-6.08063	VK055_RS06735	1336109	1337128	-		2-keto-3-deoxygluconate permease
-0.107863	4.22024	-0.658717	0.520031	0.700686	-6.83894	VK055_RS06740	1337221	1338939	-		PTS sugar transporter subunit IIBC
-0.185632	4.68813	-1.08221	0.2962	0.497384	-6.55094	VK055_RS06745	1338975	1339982	-		4-hydroxythreonine-4-phosphate dehydrogenase
0.189539	4.47118	1.19337	0.251204	0.448666	-6.40693	VK055_RS06750	1340225	1341019	+		triose-phosphate isomerase
0.321807	6.40956	3.14491	0.00665487	0.0446037	-3.40928	VK055_RS06755	1341055	1342017	+		transcriptional regulator
0.00349467	3.86194	0.027886	0.97812	0.986886	-7.05941	VK055_RS06760	1342042	1342383	-		hypothetical protein
0.017728	7.03874	0.203294	0.841629	0.914615	-7.47182	VK055_RS06765	1342474	1343304	-		NAD-dependent deacylase
-0.0756562	7.12495	-0.851698	0.407734	0.60169	-7.12208	VK055_RS06770	1343319	1344230	-		N-acetylglucosamine kinase
-0.143209	7.20279	-1.55727	0.140187	0.315772	-6.3037	VK055_RS06775	1344279	1345523	-		lipoprotein transporter subunit LolE
-0.136169	6.02039	-1.34371	0.198958	0.390807	-6.48151	VK055_RS06780	1345523	1346224	-		ATPase
-0.30687	7.13175	-2.9187	0.0105585	0.0602905	-3.90827	VK055_RS06785	1346217	1347416	-		transporter
NA	NA	NA	NA	NA	NA	VK055_RS06790	1347550	1347681	-		hypothetical protein
0.272798	7.53718	2.48135	0.0253825	0.10457	-4.77218	VK055_RS06795	1347721	1351167	+		transcription-repair coupling factor
-0.28063	3.74391	-1.69484	0.110697	0.270952	-5.59676	VK055_RS06800	1351331	1352290	+		hypothetical protein
0.232071	2.81754	0.557586	0.587523	0.752998	-6.77512	VK055_RS06805	1352419	1352676	-		multiple stress resistance protein BhsA
NA	NA	NA	NA	NA	NA	VK055_RS06810	1352774	1352929	+		hypothetical protein
0.246509	5.96354	2.1567	0.0476122	0.15709	-5.21964	VK055_RS06815	1352926	1353561	+		TetR family transcriptional regulator
NA	NA	NA	NA	NA	NA	VK055_RS06820	1353614	1353736	-		hypothetical protein
1.26095	3.75239	2.87128	0.015346	0.0761216	-3.81226	VK055_RS06825	1353805	1355994	+		ligand-gated channel protein
0.620195	5.71994	4.65657	0.00030779	0.00559712	-0.271933	VK055_RS06830	1356052	1356591	-		hypothetical protein
-0.0238591	7.93119	-0.147521	0.884791	0.939643	-7.51694	VK055_RS06835	1356786	1358090	-		NADH dehydrogenase
0.389153	7.88997	4.91353	0.0001857	0.00386783	0.11551	VK055_RS06840	1358336	1358878	-		hypothetical protein
-0.107724	7.28315	-0.810597	0.430233	0.621871	-7.16385	VK055_RS06845	1358914	1359936	-		beta-N-acetylhexosaminidase
-0.086695	6.63589	-0.601868	0.556224	0.729899	-7.26343	VK055_RS06850	1359948	1360775	-		thiamine kinase
0.0178258	7.83765	0.123607	0.90327	0.949035	-7.51809	VK055_RS06855	1360756	1361403	-		penicillin-binding protein activator LpoB
0.141918	7.05977	0.961052	0.35178	0.54946	-7.01335	VK055_RS06860	1361416	1361790	-		membrane protein
0.0216395	7.69378	0.158976	0.875802	0.934308	-7.5098	VK055_RS06865	1361795	1362151	-		histidine triad nucleotide-binding protein
0.737538	10.8208	2.24946	0.0463815	0.15454	-5.20785	VK055_RS06870	1362413	1363846	-		PTS glucose transporter subunit IIBC
-0.333517	5.07644	-2.50235	0.0243517	0.10153	-4.44281	VK055_RS06875	1364143	1364937	-		metal-dependent hydrolase
0.0874632	5.40033	0.632836	0.536341	0.715525	-7.08926	VK055_RS06880	1364948	1365952	-		DNA polymerase III subunit delta'
0.0563228	5.54602	0.497914	0.625743	0.777738	-7.19218	VK055_RS06885	1365949	1366590	-		thymidylate kinase
-0.181157	5.85938	-1.28097	0.219598	0.41477	-6.5446	VK055_RS06890	1366580	1367602	-		cell division protein YceG
-0.543146	4.68466	-3.40705	0.00388618	0.0309846	-2.63673	VK055_RS06895	1367604	1368413	-		aminodeoxychorismate lyase
-0.182928	9.93298	-1.33286	0.202411	0.394568	-6.60162	VK055_RS06900	1368539	1369780	-		beta-ketoacyl-[acyl-carrier-protein] synthase II
-0.195922	11.4445	-2.17926	0.0456127	0.153057	-5.24981	VK055_RS06905	1369870	1370106	-		acyl carrier protein
-0.126732	10.0807	-1.41298	0.178015	0.365619	-6.49033	VK055_RS06910	1370317	1371051	-	fabG	beta-ketoacyl-ACP reductase
-0.267207	8.76161	-2.38129	0.0308894	0.119709	-4.96813	VK055_RS06915	1371064	1371993	-		malonyl CoA-acyl carrier protein transacylase
-0.324979	8.30781	-2.88433	0.0113217	0.0624607	-4.01097	VK055_RS06920	1372009	1372962	-		3-oxoacyl-ACP synthase III
-0.192097	10.3868	-2.11169	0.0518456	0.165242	-5.40251	VK055_RS06925	1373016	1374176	-		phosphate acyltransferase
-0.0059918	9.83133	-0.0629076	0.950668	0.973095	-7.48931	VK055_RS06930	1374317	1374490	-		50S ribosomal protein L32
-0.315852	10.9622	-3.59986	0.00261503	0.023961	-2.49766	VK055_RS06935	1374507	1375028	-		hypothetical protein
0.0465343	4.65865	0.359167	0.724461	0.837224	-7.08294	VK055_RS06940	1375170	1375754	+		septum formation inhibitor Maf
-0.618672	6.55911	-5.94127	2.67133e-05	0.00087709	2.18282	VK055_RS06945	1375792	1376787	-		23S rRNA pseudouridine(955/2504/2580) synthase
-0.0944368	8.79492	-1.19291	0.251378	0.448666	-6.80594	VK055_RS06950	1377445	1380678	+		ribonuclease E
0.155336	4.55249	1.3125	0.20902	0.402544	-6.31069	VK055_RS06955	1380717	1381652	-		LysR family transcriptional regulator
1.06098	2.13062	4.44527	0.00046882	0.00761713	-0.118845	VK055_RS06960	1381762	1382976	+		MFS transporter
-0.227332	5.44683	-1.51836	0.149653	0.328945	-6.15556	VK055_RS06965	1383029	1384564	-		lipid II flippase MurJ
0.267897	7.62304	2.64779	0.0182363	0.0845305	-4.45976	VK055_RS06970	1384676	1385599	-		virulence factor MviM
0.322743	7.68809	3.44839	0.00356972	0.0297666	-2.86624	VK055_RS06975	1385603	1386256	-		hypothetical protein
0.227162	7.73942	1.94315	0.0709486	0.20102	-5.73542	VK055_RS06980	1386266	1386850	-		alanine acetyltransferase
0.14303	3.8358	1.01258	0.32727	0.528103	-6.49419	VK055_RS06985	1387080	1388288	+		MFS transporter
0.0013935	5.57519	0.0132339	0.989615	0.99522	-7.31728	VK055_RS06990	1388402	1388962	+		lipoprotein
-0.274392	4.2447	-1.07032	0.30223	0.504649	-6.47476	VK055_RS06995	1389088	1390134	+		dihydroorotase
-0.285033	4.19819	-0.799089	0.440157	0.630977	-6.77458	VK055_RS07000	1390207	1390458	+		XRE family transcriptional regulator
0.642358	7.15865	2.40193	0.0348003	0.127944	-4.98893	VK055_RS07005	1390761	1391015	+	bssS	biofilm formation regulatory protein BssS
0.236909	6.33097	2.43787	0.0276498	0.110787	-4.74063	VK055_RS07010	1391141	1392259	+		N-methyltryptophan oxidase
0.308517	0.999079	0.802826	0.434574	0.625279	-6.0096	VK055_RS07015	1392331	1392444	+		DUF2770 domain-containing protein
0.210935	4.94024	0.817158	0.429011	0.620911	-6.9303	VK055_RS07020	1392430	1393494	-		sulfurtransferase
NA	NA	NA	NA	NA	NA	VK055_RS07025	1393592	1393708	-		hypothetical protein
0.318715	6.15289	3.57595	0.00274666	0.0246886	-2.50495	VK055_RS07030	1393700	1394620	+		lipid A biosynthesis lauroyl acyltransferase
0.0237753	1.25646	0.0829623	0.934975	0.96356	-6.43115	VK055_RS07035	1394792	1396018	+		MFS transporter
0.214744	3.87618	1.26431	0.225354	0.421802	-6.29611	VK055_RS07040	1396110	1396496	+		SecY/SecA suppressor protein
-0.277418	0.87403	-0.807905	0.431734	0.622898	-5.98407	VK055_RS07045	1396497	1396724	-		lipoprotein
-0.161185	8.8725	-1.47211	0.161599	0.344008	-6.44605	VK055_RS07050	1396791	1399319	-		glucan biosynthesis glucosyltransferase H
-0.0980766	8.25752	-0.953789	0.355264	0.552876	-7.06081	VK055_RS07055	1399312	1400865	-	mdoG	glucan biosynthesis protein D
0.37313	5.14797	2.90341	0.0108916	0.0610628	-3.73009	VK055_RS07060	1401117	1402277	+		glucans biosynthesis protein C
-0.0976434	6.13709	-1.1333	0.274826	0.474746	-6.76064	VK055_RS07065	1402312	1402905	-		hypothetical protein
-0.299621	5.41879	-2.6564	0.0179247	0.0835927	-4.23864	VK055_RS07070	1402972	1403499	-		RNase III inhibitor
-0.47304	6.50063	-3.6426	0.00239532	0.022879	-2.39017	VK055_RS07075	1403649	1404131	-		hypothetical protein
-0.156071	6.87288	-1.29569	0.214608	0.409966	-6.62454	VK055_RS07080	1404235	1404789	-		molecular chaperone
0.217145	5.54269	2.34661	0.0330489	0.123816	-4.81779	VK055_RS07085	1404812	1405549	-		phosphatase
-0.127374	4.99653	-0.99538	0.335291	0.534116	-6.68859	VK055_RS07090	1405638	1406576	-		glyoxylate/hydroxypyruvate reductase A
NA	NA	NA	NA	NA	NA	VK055_RS07095
-0.855429	0.701083	-3.15767	0.00648325	0.0438336	-2.41935	VK055_RS26385
-0.0845568	4.88548	-0.785098	0.444583	0.634467	-6.91417	VK055_RS07100	1407461	1408366	-		LysR family transcriptional regulator
0.14851	0.0515291	0.288042	0.777245	0.874331	-6.03391	VK055_RS07105	1408481	1409341	+		quercetin 2,3-dioxygenase
0.660448	1.41012	2.34962	0.0328561	0.123387	-3.90967	VK055_RS07110	1409360	1410037	+		nicotinamidase
NA	NA	NA	NA	NA	NA	VK055_RS07115
-0.0680782	6.77194	-0.397907	0.696693	0.821383	-7.42013	VK055_RS07120	1413201	1414328	-		hypothetical protein
1.44651	3.1366	3.15074	0.00927861	0.0548615	-3.2348	VK055_RS07125	1414375	1414725	-		hypothetical protein
NA	NA	NA	NA	NA	NA	VK055_RS07130	1414833	1415075	-		DNA-binding protein
NA	NA	NA	NA	NA	NA	VK055_RS07135	1415175	1415471	-		hypothetical protein
NA	NA	NA	NA	NA	NA	VK055_RS07140	1415522	1415812	-		hypothetical protein
-0.682717	4.79742	-4.57194	0.00036409	0.0063056	-0.291943	VK055_RS07150	1416318	1417166	-		hypothetical protein
-0.0479503	8.18207	-0.388576	0.703033	0.824199	-7.44873	VK055_RS07155	1417200	1418423	-		integrase
-1.08148	1.26354	-2.97565	0.00940345	0.0554358	-2.85429	VK055_RS07160	1419005	1419649	-		DSBA oxidoreductase
0.626409	5.19245	1.85637	0.0904883	0.235588	-5.7287	VK055_RS07165	1419887	1420675	-		phosphate starvation protein PhoH
2.06625	5.47425	3.473	0.00612305	0.0425732	-3.11571	VK055_RS07170	1421180	1422463	-		peroxidase
2.13161	5.28415	3.35254	0.00748345	0.0476796	-3.30144	VK055_RS07175	1422468	1423595	-		iron uptake system protein EfeO
2.53622	3.76115	3.37644	0.00719062	0.0465009	-3.01729	VK055_RS07180	1423647	1424477	-		iron permease
-0.345502	2.5626	-1.67382	0.114823	0.276576	-5.34539	VK055_RS07185	1424748	1425932	+		nucleoside transporter
-0.191102	5.32539	-1.58103	0.134662	0.308171	-6.07356	VK055_RS07190	1425964	1426398	-		hypothetical protein
0.0712333	4.68118	0.413579	0.685017	0.814305	-7.12069	VK055_RS07195	1426533	1428041	-		sodium:proline symporter
1.09949	5.87719	2.08563	0.0637422	0.187305	-5.38279	VK055_RS07200	1428463	1432425	+	putA	trifunctional transcriptional regulator/proline dehydrogenase/L-glutamate gamma-semialdehyde dehydrogenase
0.410415	4.6818	2.84972	0.0121444	0.0654719	-3.79161	VK055_RS07205	1432611	1433006	+		hypothetical protein
0.535691	6.78375	3.96531	0.00123733	0.0144447	-1.76735	VK055_RS07210	1433003	1433641	-		transcriptional regulator
-1.73208	-0.146914	-3.89543	0.00142703	0.015801	-0.877096	VK055_RS07215	1433926	1435017	+		pyrimidine monooxygenase RutA
NA	NA	NA	NA	NA	NA	VK055_RS07220	1435017	1435727	+		peroxyureidoacrylate/ureidoacrylate amidohydrolase RutB
NA	NA	NA	NA	NA	NA	VK055_RS07225	1435720	1436112	+		aminoacrylate peracid reductase
NA	NA	NA	NA	NA	NA	VK055_RS07230	1436109	1436912	+		pyrimidine utilization protein D
NA	NA	NA	NA	NA	NA	VK055_RS07235	1436909	1437499	+		nitroreductase family protein
NA	NA	NA	NA	NA	NA	VK055_RS07240	1437510	1438004	+		FMN reductase
0.00489239	0.845834	0.0150136	0.988219	0.994317	-6.27742	VK055_RS07245	1438026	1439348	+		pyrimidine utilization transport protein G
-0.0959517	4.10138	-0.864236	0.401027	0.597129	-6.74537	VK055_RS07250	1439561	1440499	-		eamA-like transporter family protein
0.903224	2.89604	5.4108	7.14344e-05	0.0019751	1.58431	VK055_RS07255	1440662	1440835	-		hypothetical protein
NA	NA	NA	NA	NA	NA	VK055_RS07260	1440923	1441054	+		hypothetical protein
0.699829	8.0963	7.02485	4.03711e-06	0.0002169	4.06411	VK055_RS07265	1441271	1441867	+		NAD(P)H:quinone oxidoreductase
0.575821	7.59646	5.92545	2.74934e-05	0.00089648	2.08666	VK055_RS07270	1441888	1442115	+		hypothetical protein
0.0487444	6.69861	0.380047	0.709222	0.827951	-7.36233	VK055_RS07275	1442184	1443431	-		bifunctional glucose-1-phosphatase/inositol phosphatase
0.153587	3.39015	0.803201	0.434365	0.625168	-6.58442	VK055_RS07280	1443584	1444033	+		transcriptional regulator
-0.661109	0.978932	-1.60787	0.128642	0.298586	-5.04937	VK055_RS07285	1444149	1444937	+		SDR family oxidoreductase
0.324986	4.81958	2.37101	0.0315151	0.120631	-4.73344	VK055_RS07290	1444958	1445179	-		hypothetical protein
0.560541	0.680985	1.31297	0.208865	0.40241	-5.4162	VK055_RS07295	1445436	1445558	+		hypothetical protein
-0.0345353	2.76804	-0.199314	0.844685	0.916723	-6.78618	VK055_RS07300	1445677	1447068	-		putrescine importer PuuP
-0.211473	2.68848	-0.901956	0.381292	0.579018	-6.37967	VK055_RS07305	1447422	1448843	-		gamma-glutamylputrescine synthetase
-0.545497	4.33848	-4.23917	0.00070962	0.0100451	-0.896745	VK055_RS07310	1449057	1449821	+		gamma-glutamyl-gamma-aminobutyrate hydrolase
-0.234365	4.43554	-1.58054	0.134773	0.308275	-5.96598	VK055_RS07315	1449847	1450404	+		XRE family transcriptional regulator
-1.18715	0.590731	-2.29205	0.0369408	0.132532	-3.98516	VK055_RS07320	1450725	1452212	+		aldehyde dehydrogenase PuuC
-0.736681	0.2678	-1.22015	0.241596	0.438154	-5.44096	VK055_RS07325	1452215	1453495	+		oxidoreductase
0.0214861	5.37019	0.101565	0.920536	0.95637	-7.27617	VK055_RS07330	1453492	1454433	-		LysR family transcriptional regulator
-0.155172	2.097	-0.575534	0.573438	0.743402	-6.47564	VK055_RS07335	1454537	1455622	+		tartrate dehydrogenase
-0.190705	-0.799343	-0.319555	0.7537	0.860345	-5.96163	VK055_RS07340	1456078	1457685	+		BCCT family transporter
-0.115539	2.34638	-0.548206	0.591592	0.756254	-6.56171	VK055_RS07345	1457722	1458846	+		dioxygenase
0.127128	2.03074	0.467152	0.647085	0.790547	-6.48553	VK055_RS07350	1458865	1460313	+	gabD	NAD-dependent succinate-semialdehyde dehydrogenase
-0.0914048	2.26868	-0.408546	0.688629	0.817157	-6.59097	VK055_RS07355	1460371	1461336	+		ferredoxin--NADP(+) reductase
0.307782	6.65215	2.83944	0.0123998	0.0663942	-4.04956	VK055_RS07360	1461374	1463875	-		PTS fructose transporter subunit IIA
0.178356	0.788693	0.502968	0.622269	0.775641	-6.05531	VK055_RS07365	1464185	1465261	+		PTS fructose transporter subunit IIC
-0.0334755	0.591605	-0.0755634	0.940762	0.96715	-6.12453	VK055_RS07370	1465282	1465602	+		PTS fructose transporter subunit IIB
0.0155236	2.04688	0.0605319	0.952529	0.973321	-6.52038	VK055_RS07375	1465652	1467949	+		formate C-acetyltransferase
0.223287	1.67291	0.821664	0.424098	0.61801	-6.15855	VK055_RS07380	1467915	1468790	+		[formate-C-acetyltransferase]-activating enzyme
0.357981	2.24031	1.60386	0.129525	0.299605	-5.48155	VK055_RS07385	1468806	1469147	+		PTS fructose transporter subunit IIB
0.0489015	2.67455	0.190499	0.851465	0.919176	-6.81353	VK055_RS07390	1469161	1469928	-		phytanoyl-CoA dioxygenase
0.2774	4.80445	1.68056	0.113485	0.2747	-5.85219	VK055_RS07395	1470190	1471023	+		AraC family transcriptional regulator
-0.243448	4.23536	-2.16816	0.0465872	0.154789	-4.94128	VK055_RS07400	1471020	1471940	-		GGDEF domain-containing protein
0.658153	1.93895	2.36282	0.0320227	0.121903	-4.18152	VK055_RS07405	1472184	1473212	-		amino acid ABC transporter substrate-binding protein
0.48398	0.839638	1.34802	0.197597	0.38932	-5.4715	VK055_RS07410	1473214	1474788	-		iron ABC transporter permease
0.71596	2.55955	2.11181	0.0531361	0.167634	-4.77918	VK055_RS07415	1474810	1475826	-		iron ABC transporter substrate-binding protein
-0.227336	3.45308	-1.2846	0.218359	0.413449	-6.12606	VK055_RS07420	1476226	1477761	+		cyclic diguanylate phosphodiesterase
-0.0580444	1.53646	-0.197918	0.845759	0.916723	-6.54404	VK055_RS07425	1477800	1478138	-		anti-anti-sigma regulatory factor
-0.660219	3.40679	-3.70574	0.00210425	0.021123	-1.82755	VK055_RS07430	1478203	1480629	-		maltodextrin phosphorylase
-1.07848	1.42185	-2.73951	0.0151711	0.0756673	-3.29832	VK055_RS07435
-0.189094	3.97028	-1.07888	0.297634	0.499012	-6.42003	VK055_RS07440	1481168	1482793	-		peptide ABC transporter substrate-binding protein
0.0213786	5.63312	0.158925	0.875842	0.934308	-7.27626	VK055_RS07445	1483063	1483722	+		BAX inhibitor protein
-0.531478	5.07994	-4.35716	0.00055945	0.00866487	-0.740542	VK055_RS07450	1483811	1484140	+		sulfur transfer protein TusE
-0.136229	4.70653	-1.18242	0.255388	0.45329	-6.52098	VK055_RS07455	1484137	1484418	-		acylphosphatase
-0.158151	5.26162	-1.47391	0.161119	0.343447	-6.23489	VK055_RS07460	1484467	1485255	-		AraC family transcriptional regulator
-0.327275	1.82429	-1.37864	0.18816	0.378402	-5.62474	VK055_RS07465	1485273	1485827	-		kinase inhibitor
-0.13829	4.65396	-0.814543	0.428039	0.619837	-6.82812	VK055_RS07470	1486018	1487220	+		ribosomal RNA large subunit methyltransferase I
0.338652	5.03055	3.04793	0.00811458	0.0504812	-3.42031	VK055_RS07475	1487280	1487597	+		heat-shock protein HspQ
-0.0006221	7.16322	-0.0072653	0.994299	0.997463	-7.50165	VK055_RS07480	1487628	1488041	-		hypothetical protein
0.0596626	6.07047	0.480849	0.637541	0.785382	-7.24736	VK055_RS07485	1488196	1488654	+		methylglyoxal synthase
0.164426	8.13444	1.836	0.0861964	0.228343	-5.91248	VK055_RS07490	1488666	1490720	-	helD	DNA helicase IV
0.30095	3.30059	1.79052	0.0935089	0.241326	-5.34866	VK055_RS07495	1490845	1491291	+		hypothetical protein
0.0676719	5.34656	0.503236	0.622085	0.775638	-7.11968	VK055_RS07500	1491309	1493444	+		membrane protein
-0.377801	3.94058	-2.18344	0.0452514	0.152385	-4.9004	VK055_RS07505	1493458	1494054	-		competence protein
0.170072	5.17427	0.684693	0.505893	0.688297	-7.05743	VK055_RS07510	1494403	1494912	+		cell division inhibitor SulA
-0.23898	12.2946	-2.5526	0.0220449	0.09536	-4.54936	VK055_RS07515	1495265	1496335	+		porin OmpA
0.219086	6.582	1.92841	0.0728918	0.20382	-5.71167	VK055_RS07520	1496467	1496919	-		macrodomain Ter protein
-0.0915051	6.52297	-0.680598	0.506465	0.688297	-7.18372	VK055_RS07525	1497105	1498862	+		Lon protease
-0.421444	9.65454	-4.42463	0.0004886	0.00783087	-0.843046	VK055_RS07530	1498932	1499450	+		beta-hydroxydecanoyl-ACP dehydratase
0.492051	6.05771	3.6105	0.00255851	0.0236262	-2.43891	VK055_RS07535	1499519	1499686	-		ribosome modulation factor
0.291498	6.51664	2.57797	0.020961	0.0924475	-4.54475	VK055_RS07540	1499940	1500503	-		hypothetical protein
0.168231	7.43517	1.8396	0.0856402	0.227476	-5.89444	VK055_RS07545	1500500	1502140	-		paraquat-inducible protein B
0.150062	6.32779	1.2984	0.2137	0.408623	-6.58811	VK055_RS07550	1502130	1503398	-		paraquat-inducible protein A
-0.0519044	7.90885	-0.544788	0.593883	0.758476	-7.3726	VK055_RS07555	1503413	1505320	-		ABC transporter ATPase
-0.380683	7.07217	-3.04259	0.00820363	0.0507747	-3.65024	VK055_RS07560	1505333	1507438	-		ribosomal RNA large subunit methyltransferase K/L
0.102711	5.63759	0.97847	0.343314	0.541317	-6.8003	VK055_RS07565	1507538	1508647	+		hypothetical protein
-0.249586	6.35524	-1.71439	0.106976	0.264806	-6.01548	VK055_RS07570	1508644	1509186	-		cell division protein ZapC
-0.486071	7.215	-3.44507	0.00359418	0.0298651	-2.85104	VK055_RS07575	1509356	1510366	-		dihydroorotate dehydrogenase 2
NA	NA	NA	NA	NA	NA	VK055_RS07580	1510616	1511191	+		NAD(P)H-dependent FMN reductase
NA	NA	NA	NA	NA	NA	VK055_RS07585	1511184	1512146	+		aliphatic sulfonate ABC transporter substrate-binding protein
-0.474391	-0.138165	-0.787223	0.443376	0.633509	-5.71853	VK055_RS07590	1512143	1513288	+		alkanesulfonate monooxygenase
NA	NA	NA	NA	NA	NA	VK055_RS07595	1513299	1514090	+	ssuC	sulfonate ABC transporter
0.465637	2.03132	2.32687	0.0343408	0.126945	-4.23835	VK055_RS07600	1514087	1514860	+		aliphatic sulfonates ABC transporter ATP-binding protein
0.512349	7.58582	5.27353	9.27028e-05	0.00236897	0.849858	VK055_RS07605	1515065	1517680	-		aminopeptidase N
NA	NA	NA	NA	NA	NA	VK055_RS07610	1517895	1518008	-		hypothetical protein
0.205509	7.11284	2.0223	0.0612961	0.183423	-5.57009	VK055_RS07615	1518007	1519209	+		nicotinate phosphoribosyltransferase
-0.130203	3.85186	-0.782248	0.446206	0.636015	-6.74249	VK055_RS07620	1519252	1520418	-		amidohydrolase
-0.26297	2.64729	-1.13179	0.27544	0.475459	-6.07238	VK055_RS07625	1520437	1521675	-		Zn-dependent hydrolase
NA	NA	NA	NA	NA	NA	VK055_RS07630	1521700	1522989	-		serine transporter
0.372858	0.706875	1.03245	0.318173	0.518731	-5.76422	VK055_RS07635	1523112	1524314	-		PLP-dependent lyase/thiolase
-0.195539	3.40457	-0.923955	0.370091	0.567745	-6.51391	VK055_RS07640	1524635	1525096	+		DNA-binding protein
-0.250407	8.79015	-1.89812	0.0770338	0.211877	-5.80964	VK055_RS07645	1525272	1526672	+		asparagine--tRNA ligase
-2.59948	7.43558	-21.7807	8.61068e-13	4.52348e-10	19.6892	VK055_RS07650	1527264	1528343	+		outer membrane porin OmpK35
0.036721	7.82713	0.313278	0.75837	0.862368	-7.46207	VK055_RS07655	1528531	1529721	+		aromatic amino acid aminotransferase
-0.0349016	8.24747	-0.231436	0.820163	0.90235	-7.50191	VK055_RS07660	1529790	1530437	-		hypothetical protein
-0.223136	7.63994	-0.745822	0.471565	0.657299	-7.22052	VK055_RS07665	1530451	1531002	-		hypothetical protein
0.286058	8.09986	2.91601	0.0106164	0.0605482	-3.94837	VK055_RS07670	1531305	1533095	-		L,D-transpeptidase
0.119486	9.34391	1.16075	0.263831	0.463197	-6.81951	VK055_RS07675	1533296	1537744	-	mukB	cell division protein MukB
-0.0045493	5.84808	-0.0375622	0.970531	0.982584	-7.3661	VK055_RS07680	1537744	1538448	-		condensin subunit E
-0.239307	7.21407	-2.61978	0.0192855	0.0875068	-4.49199	VK055_RS07685	1538429	1539751	-		chromosome partition protein MukF
-0.269053	6.67023	-3.10891	0.00716368	0.0465009	-3.49347	VK055_RS07690	1539748	1540548	-		S-adenosyl-L-methionine-dependent methyltransferase
-0.0568989	2.98625	-0.275453	0.786715	0.880584	-6.8258	VK055_RS07695	1540670	1541449	+		membrane protein
0.473741	7.06192	5.07154	0.00013663	0.0031056	0.468574	VK055_RS07700	1541426	1542319	-		hypothetical protein
0.125831	7.95422	1.25488	0.228663	0.423969	-6.73233	VK055_RS07705	1542457	1543203	-		3-deoxy-manno-octulosonate cytidylyltransferase
0.0182708	5.06172	0.142285	0.888742	0.941543	-7.25955	VK055_RS07710	1543200	1543382	-		hypothetical protein
0.0258232	5.9633	0.204612	0.840617	0.914332	-7.36441	VK055_RS07715	1543446	1544675	-		hypothetical protein
0.00461606	6.72757	0.0387272	0.969617	0.982584	-7.46087	VK055_RS07720	1544730	1545710	-		tetraacyldisaccharide 4'-kinase
-0.318676	7.95955	-2.84591	0.0122385	0.065829	-4.08397	VK055_RS07725	1545707	1547455	-		lipid ABC transporter permease/ATP-binding protein
-0.43173	3.29642	-1.65508	0.118879	0.28323	-5.63734	VK055_RS07730	1547492	1549783	-		ComEC family protein
0.0521555	8.06562	0.457409	0.653912	0.794985	-7.41995	VK055_RS07735	1549989	1550276	-		integration host factor subunit beta
-0.126287	13.0768	-1.11428	0.282641	0.483127	-6.76669	VK055_RS07740	1550428	1552101	-		30S ribosomal protein S1
-0.288984	6.5552	-2.50719	0.0241196	0.100749	-4.65625	VK055_RS07745	1552235	1552918	-		cytidylate kinase
0.223823	6.1643	1.42036	0.175892	0.362994	-6.38689	VK055_RS07750	1553093	1554376	-		3-phosphoshikimate 1-carboxyvinyltransferase
0.129526	8.0695	1.08348	0.295655	0.496927	-6.92897	VK055_RS07755	1554450	1555538	-		3-phosphoserine/phosphohydroxythreonine aminotransferase
-0.108953	3.00947	-0.53013	0.603758	0.765197	-6.75871	VK055_RS07760	1555727	1556419	-		DUF421 domain-containing protein
0.152551	5.31498	1.10602	0.286088	0.486206	-6.63405	VK055_RS07765	1556535	1558295	+		hypothetical protein
0.114328	11.1875	1.01969	0.323994	0.524963	-6.9183	VK055_RS07770	1558681	1559538	+		formate transporter FocA
-0.582874	12.5552	-2.22526	0.0466573	0.154804	-5.1992	VK055_RS07775	1559590	1561872	+		formate acetyltransferase
-0.145379	8.31185	-1.23041	0.237433	0.433444	-6.76342	VK055_RS07780	1562064	1562804	+		pyruvate formate lyase-activating protein
0.117804	3.97349	0.59949	0.557766	0.730321	-6.90343	VK055_RS07785	1562967	1564115	-		MFS transporter
NA	NA	NA	NA	NA	NA	VK055_RS07790	1564232	1564378	-		hypothetical protein
0.0990251	4.7155	0.466084	0.647907	0.7909	-7.04535	VK055_RS07795	1564390	1565253	-		dimethyl sulfoxide reductase
0.345953	2.28994	1.06847	0.302151	0.504649	-6.02456	VK055_RS07800	1565255	1565872	-		dimethylsulfoxide reductase, chain B
0.191438	6.3661	0.790494	0.444208	0.634295	-7.06534	VK055_RS07805	1565883	1568321	-		dimethylsulfoxide reductase subunit A
0.0592855	9.64286	0.587505	0.565578	0.737466	-7.32271	VK055_RS07810	1568522	1569814	-		serine--tRNA ligase
0.0218101	6.91518	0.211136	0.835614	0.911579	-7.44981	VK055_RS07815	1569905	1571248	-		recombinase RarA
0.347958	6.89771	3.42364	0.00375596	0.030268	-2.88111	VK055_RS07820	1571257	1571868	-	lolA	outer membrane lipoprotein carrier protein LolA
0.292877	9.16968	3.87359	0.00149217	0.0162932	-1.98711	VK055_RS07825	1571991	1576223	-		DNA translocase FtsK
-0.0112156	9.17686	-0.110303	0.913627	0.953647	-7.50107	VK055_RS07830	1576359	1576853	-		leucine-responsive regulatory protein
-0.17697	0.0636859	-0.475411	0.641322	0.787394	-6.09086	VK055_RS07835	1577137	1577268	-		hypothetical protein
-0.0027648	7.27367	-0.0354766	0.972166	0.983187	-7.49052	VK055_RS07840	1577386	1578354	+		thioredoxin-disulfide reductase
0.0462345	6.0556	0.531878	0.602576	0.765032	-7.23234	VK055_RS07845	1578469	1580235	+		thiol reductant ABC exporter subunit CydD
0.283945	6.84046	3.03583	0.00831753	0.0511707	-3.65697	VK055_RS07850	1580236	1581957	+		amino acid ABC transporter ATP-binding protein
0.234465	4.65064	1.85334	0.0835467	0.223674	-5.54303	VK055_RS07855	1582002	1582703	+		leucyl/phenylalanyl-tRNA--protein transferase
-0.606254	8.00035	-4.1029	0.00095585	0.0123635	-1.54413	VK055_RS07860	1583057	1583275	+		translation initiation factor IF-1
0.304377	9.99934	3.37436	0.00415622	0.0326828	-2.98625	VK055_RS07865	1583395	1585674	-		ATP-dependent Clp protease ATP-binding subunit ClpA
0.143316	7.17402	1.15325	0.266799	0.465299	-6.83223	VK055_RS07870	1585705	1586022	-		ATP-dependent Clp protease adaptor ClpS
-0.548988	4.84867	-1.51887	0.156174	0.337627	-6.03182	VK055_RS07875	1586348	1586569	+		cold-shock protein
-0.11305	7.57861	-1.24798	0.231112	0.427037	-6.73553	VK055_RS07880	1586646	1588586	-		macrolide ABC transporter permease/ATP-binding protein MacB
-0.200989	7.23153	-2.14773	0.04843	0.158681	-5.37356	VK055_RS07885	1588583	1589698	-		macrolide transporter subunit MacA
0.145935	7.08116	1.76336	0.098131	0.249041	-6.00117	VK055_RS07890	1589845	1591503	-		hypothetical protein
-0.782487	3.82122	-3.42603	0.00373753	0.030268	-2.35829	VK055_RS07895	1591923	1592618	+		aquaporin
-0.739017	3.79576	-4.07371	0.00099228	0.0126116	-1.07857	VK055_RS07900	1592734	1593633	+		membrane protein
0.182536	3.32124	0.592076	0.562744	0.73519	-6.62726	VK055_RS07905	1593777	1595429	+		hydroxylamine reductase
0.239966	2.33128	0.508352	0.619625	0.774818	-6.46159	VK055_RS07910	1595440	1596408	+		hybrid-cluster NAD(P)-dependent oxidoreductase
0.456558	4.91361	3.15048	0.00657944	0.0443128	-3.21312	VK055_RS07915	1596620	1597054	-		GntR family transcriptional regulator
-0.0836144	6.19365	-0.478119	0.639527	0.786815	-7.24306	VK055_RS07920	1597206	1598924	+		pyruvate dehydrogenase
0.211444	6.70267	1.55417	0.140923	0.316641	-6.24916	VK055_RS07925	1598963	1599964	+		low-specificity L-threonine aldolase
0.169764	6.40426	1.59836	0.130747	0.301842	-6.15729	VK055_RS07930	1599975	1601417	+		NAD(P)-dependent oxidoreductase
-0.22584	5.71647	-1.93517	0.0719941	0.202251	-5.55651	VK055_RS07935	1601505	1602518	+		oxidoreductase
0.12359	4.7315	1.02476	0.32167	0.522452	-6.68277	VK055_RS07940	1602515	1603345	-		N-acetylmuramoyl-L-alanine amidase
0.153718	4.88353	1.25825	0.227477	0.422983	-6.45884	VK055_RS07945	1603377	1604516	-		GGDEF domain-containing protein
2.54195	5.27678	19.6279	3.92009e-12	1.54451e-09	18.1269	VK055_RS07950	1605394	1605909	+		lipoprotein
0.454543	4.66775	2.90878	0.0107735	0.0609809	-3.62541	VK055_RS07955	1606136	1606864	+		arginine ABC transporter ATP-binding protein ArtP
0.389561	5.5418	2.87544	0.0115276	0.0632281	-3.8221	VK055_RS07960	1606885	1607616	+		arginine ABC transporter substrate-binding protein
0.36339	4.2464	1.70218	0.109287	0.268699	-5.70073	VK055_RS07965	1607623	1608339	+		arginine transporter permease subunit ArtQ
0.329071	4.57801	1.79127	0.0933836	0.241135	-5.60278	VK055_RS07970	1608339	1609007	+	artM	arginine transporter permease subunit ArtM
0.614483	4.13421	3.27399	0.00510747	0.0373708	-2.81342	VK055_RS07975	1609191	1609922	+		arginine ABC transporter substrate-binding protein
-0.0027393	6.29247	-0.0306569	0.975946	0.985956	-7.44116	VK055_RS07980	1610009	1611480	-		two-component sensor histidine kinase
-0.0363382	5.68294	-0.372927	0.714404	0.831128	-7.28426	VK055_RS07985	1611477	1612193	-		DNA-binding response regulator
-0.325677	6.47373	-2.8732	0.0115802	0.0633694	-3.94787	VK055_RS07990	1612272	1613399	-		23S rRNA (uracil(747)-C(5))-methyltransferase
-0.110204	5.057	-1.02663	0.320819	0.521706	-6.72251	VK055_RS07995	1613441	1613929	-		membrane protein
0.10785	4.49398	0.942464	0.360843	0.559182	-6.72768	VK055_RS08000	1613987	1614832	-		putrescine ABC transporter permease PotI
0.0444316	3.68726	0.366933	0.718778	0.83355	-6.95569	VK055_RS08005	1614829	1615782	-		putrescine ABC transporter permease
-0.203908	2.80579	-1.10858	0.285017	0.485332	-6.17876	VK055_RS08010	1615793	1616926	-	potG	putrescine/spermidine ABC transporter ATP-binding protein
-0.148779	3.06798	-0.863347	0.4015	0.59751	-6.48793	VK055_RS08015	1617090	1618202	-		spermidine/putrescine ABC transporter substrate-binding protein PotF
[truncated: 3,651 more rows]

## Sheet: Fig 2A-right
LogFC	AveExpr	t	PValue	FDR	B	Locus_tag	Start	End	Strand	Gene_Symbol	Product
[truncated: 5,248 more rows]

[truncated: 12 more sheets: Fig 2B, Fig 2C, Fig 3A, Fig 3B, Fig 3C, Fig 3D, Fig 4B, Fig 4C, Fig S2A, Fig S2B, Fig S2C, Fig S2D]
